# Supplementary material for: The effects of different instruments and suture methods of conization for cervical lesions
Source: Sci Rep. 2019 Dec 13;9:19114. doi: 10.1038/s41598-019-55786-4 (PMC6910914; doi:10.1038/s41598-019-55786-4)
Supplement: Supplementary file 3 — Table S1 [file 41598_2019_55786_MOESM3_ESM.xlsx]

## Sheet: Supplement 1
No	Age	Menopause	Suture methods	Incision methods	Years	Cone height	Cone width	Residual lesions	Margin status	Margin involvement	Endocervical glandula involvement	Concurrent vaginal lesions	Concurrent vaginal lesions	Concurrent vulval lesions	Concurrent vulval lesions	Disease nature	Stage of SCC	Stage of adenocarcinoma	Types of adenocarcinoma	Invasion depth	Invasion depth	Invasion width	Invasion width	LVSI	Cervical stenosis	Wound hemorrhage
1	38	0	1	1	2001	10	22.3581	1	0		1	0		0		1									0	1
2	42	0	1	1	2002	19	35.4003	1	0		0	0		0		1									0	1
3	46	1	1	1	2002	12	23.2897	1	1	2	1	0		0		1									0	1
4	42	0	1	1	2003	12	39.1267	1	1	2	0	0		0		1									0	1
5	41	0	1	1	2003	11	27.9476	1	0		1	0		0		1									0	1
6	33	0	1	1	2003	16	15.837	1	0		1	0		0		1									0	1
7	48	0	1	1	2004	23	39.1267	1	0		1	0		0		1									0	1
8	42	0	1	1	2005	33	20.4949	1	0		0	0		0		1									0	1
9	24	0	1	1	2005	15	41.9215	1	0		1	0		0		1									0	1
10	35	0	2	2	2006	21	36.6795	1	0		1	0		0		1									0	1
11	38	0	1	1	2006	16	33.5372	1	0		1	0		0		1									0	1
12	28	0	1	1	2006	10	27.9476	1	0		0	0		0		1									0	1
13	34	0	1	1	2006	12	13.9738	1	0		1	0		0		1									0	1
14	39	0	1	1	2006	19	29.8108	1	0		1	0		0		1									0	1
15	49	0	2	2	2007	15	40.4415	1	1	1	1	0		0		1									0	1
16	36	0	1	1	2007	19	21.4265	1	0		1	0		0		1									0	1
17	36	0	2	2	2008	23	16.929	1	0		1	0		0		1									0	1
18	43	0	1	1	2008	18	26.0845	1	0		1	0		0		1									0	1
19	37	0	2	2	2008	16	41.382	1	0		1	0		0		1									0	1
20	35	0	2	2	2008	25	21.6315	1	0		1	0		0		1									0	1
21	53	1	1	1	2009	28	26.0845	1	0		1	0		0		1									0	1
22	43	0	2	2	2009	32	42.3225	1	0		0	0		0		1									0	1
23	57	1	1	1	2009	16	30.7424	1	0		1	0		0		1									0	1
24	45	0	1	1	2009	12	27.9476	1	0		1	0		0		1									0	1
25	55	1	1	1	2009	16	28.8792	1	0		0	0		0		1									0	1
26	46	0	1	1	2009	18	38.1951	1	0		0	0		0		1									0	1
27	52	1	1	1	2009	18	37.2635	1	0		0	0		0		1									0	1
28	33	0	1	1	2009	11	18.6318	1	0		1	0		0		1									0	1
29	33	0	2	2	2009	16	35.739	1	0		1	0		0		1									0	1
30	36	0	2	2	2010	13	26.334	1	0		0	0		0		1									0	1
31	36	0	1	1	2010	11	39.1267	1	0		1	0		0		1									0	1
32	44	0	2	2	2010	35	29.1555	1	0		1	0		0		1									0	1
33	39	0	2	1	2011	17	31.674	1	0		1	0		0		1									0	1
34	54	1	1	1	2011	20	16.7686	1	1	3	1	0		0		1									0	1
35	42	0	2	2	2011	11	17.8695	1	0		1	0		0		1									0	1
36	52	1	2	2	2011	11	33.858	1	1	1	1	0		0		1									0	1
37	32	0	1	1	2012	30	18.6318	1	0		0	0		0		1									0	1
38	31	0	2	1	2012	19	16.7686	1	0		1	0		0		1									0	1
39	45	0	2	2	2013	21	38.5605	1	0		1	0		0		1									0	1
40	31	0	2	1	2013	11	16.7686	1	0		1	0		0		1									0	1
41	47	0	1	1	2013	16	23.2897	1	0		0	0		0		1									0	1
42	48	0	2	1	2013	10	26.0845	1	1	2	1	1	VaIN3	0		1									0	1
43	45	0	1	1	2013	18	38.1951	1	1	2	1	0		0		1									0	1
44	46	0	1	1	2013	14	22.3581	1	0		0	0		0		1									0	1
45	43	0	2	1	2013	16	18.6318	1	0		1	0		0		1									0	1
46	37	0	2	2	2014	14	24.453	1	0		1	0		0		1									0	1
47	32	0	2	1	2014	10	37.2635	1	1	2	1	0		0		1									0	1
48	60	1	1	1	2014	11	31.674	1	0		1	0		0		1									0	1
49	65	1	2	1	2014	17	40.9899	1	0		1	0		0		1									0	1
50	36	0	1	1	2014	17	13.9738	1	0		1	0		0		1									0	1
51	37	0	1	1	2015	10	41.9215	1	0		1	0		0		1									0	1
52	45	0	1	1	2015	12	40.0583	1	0		1	0		0		1									0	1
53	53	1	1	1	2015	14	31.674	1	0		0	0		0		1									0	1
54	35	0	2	2	2015	10	27.2745	1	1	3	1	0		0		1									0	1
55	51	1	1	1	2015	11	40.0583	0	0		0	0		0		1									0	1
56	30	0	1	1	2015	13	40.0583	1	0		1	0		0		1									0	1
57	42	0	2	1	2016	25	25.1529	1	0		1	0		0		1									0	1
58	38	0	2	2	2016	10	32.9175	1	0		1	0		0		1									0	1
59	32	0	2	1	2016	17.46	39.1267	1	1	3	0	0		0		2	2			1	3	1	14	0	0	1
60	51	1	2	2	2016	19	41.382	0	0		0	0		0		1									0	1
61	29	0	1	1	2016	12	13.9738	1	0		0	0		0		1									0	1
62	62	1	2	1	2016	32.01	23.2897	1	1	2	0	0		0		2	2			1	18	1	5	0	0	1
63	33	0	2	1	2016	30	22.3581	1	0		1	0		0		1									0	1
64	48	0	2	1	2017	27	13.9738	1	1	1	1	0		0		1									0	1
65	42	0	2	1	2017	14	36.3319	1	0		0	0		0		1									0	1
66	61	1	1	1	2017	18	27.0161	1	0		1	0		0		1									0	1
67	35	0	2	1	2017	15	28.8792	1	0		1	0		0		1									0	1
68	33	0	2	2	2017	27	29.1555	1	0		1	0		0		1									0	1
69	46	0	2	1	2017	11	25.1529	1	0		1	0		0		1									0	1
70	43	0	2	2	2017	19	25.3935	1	0		1	0		0		1									0	1
71	32	0	2	1	2017	15	35.4003	0	0		0	0		0		1									0	1
72	49	0	2	2	2017	16	21.6315	1	1	1	1	0		0		1									0	1
73	54	1	2	1	2017	18	17.7002	1	0		1	0		0		1									0	1
74	62	1	2	2	2017	18	36.6795	1	0		0	0		0		1									0	1
75	31	0	2	2	2017	10	27.2745	1	0		1	0		0		1									0	1
76	62	1	2	1	2018	18	24.2213	1	0		1	0		0		1									0	1
77	34	0	2	2	2018	24	33.858	1	0		0	0		0		1									0	1
78	59	1	2	1	2018	13	23.2897	0	0		0	0		0		1									0	1
79	66	1	2	2	2018	14	17.8695	1	1	1	1	0		0		1									0	1
80	23	0	1	1	2018	17	24.2213	1	0		1	0		0		1									0	1
81	39	0	2	1	2018	19	25.1529	1	0		1	0		0		1									0	1
82	30	0	2	1	2018	11	28.8792	1	0		0	0		0		1									0	1
83	48	1	2	2	2018	12	22.572	1	0		1	0		0		1									0	1
84	48	0	2	1	2019	12.61	16.7686	1	0		1	0		0		2	2			1	6	1	9	0	0	1
85	29	0	2	2	2019	10	32.9175	1	0		1	0		0		1									0	1
86	26	0	2	1	2019	11	24.2213	1	0		0	0		0		1									0	1
87	31	0	1	1	2019	17	18.6318	1	0		1	0		0		1									0	1
88	17	0	2	1	2019	18	14.9054	0	0		0	0		0		1									0	1
89	34	0	1	1	2019	13	19.5633	1	0		1	0		0		1									0	1
90	47	0	2	2	2016	13	39.501	1	1	1	1	0		0		1									0	0
91	48	0	2	2	2016	19	40.4415	1	0		1	0		0		1									0	0
92	41	0	2	1	2016	16	29.8108	1	0		1	0		0		1									0	0
93	35	0	2	1	2016	15	36.3319	1	0		1	0		0		1									0	0
94	56	1	2	1	2016	30	19.5633	1	0		1	0		0		1									0	0
95	28	0	2	1	2016	35	26.0845	1	1	2	1	0		0		1									0	0
96	34	0	2	2	2016	10.67	36.6795	1	1	1	0	0		0		2	2			1	6	1	4	0	0	0
97	25	0	2	1	2016	34	28.8792	1	0		1	0		0		1									0	0
98	55	0	2	1	2017	13	13.9738	1	0		1	0		0		1									0	0
99	31	0	2	2	2017	23	29.1555	1	0		0	0		0		1									0	0
100	35	0	2	1	2017	16	33.5372	1	0		1	0		0		1									0	0
101	46	0	2	1	2017	11	31.674	1	0		1	0		0		1									0	0
102	49	0	2	1	2017	21.34	39.1267	1	0		0	0		0		2		1	原位腺癌						0	0
103	43	0	2	1	2017	11	13.9738	0	0		0	0		0		1									0	0
104	39	0	2	2	2017	14	25.3935	1	0		1	0		0		1									0	0
105	56	1	2	1	2017	16	20.4949	0	0		0	0		0		1									0	0
106	36	0	2	1	2017	14	35.4003	1	0		1	0		0		1									0	0
107	32	0	2	1	2018	12	37.2635	1	0		1	0		0		1									0	0
108	39	0	2	2	2018	15	15.9885	1	0		1	0		0		1									0	0
109	59	1	2	1	2018	11	20.4949	1	0		0	1	VaIN2	0		1									0	0
110	54	1	1	1	2018	14	24.2213	1	0		1	0		0		1									0	0
111	31	0	2	2	2018	15	19.7505	1	0		1	0		0		1									0	0
112	40	0	1	1	2018	19	21.4265	1	0		1	0		0		1									0	0
113	30	0	2	1	2018	14	41.9215	1	1	2	0	0		0		1									0	0
114	29	0	2	2	2018	13	39.501	1	0		1	0		0		1									0	0
115	38	0	2	2	2018	13	32.9175	1	0		1	0		0		1									0	0
116	42	0	2	1	2018	15	36.3319	1	1	1	1	0		0		1									0	0
117	47	0	1	1	2018	16	30.7424	1	0		1	0		0		1									0	0
118	41	0	2	2	2018	10	37.62	0	0		0	0		0		1									0	0
119	39	0	2	1	2018	34	15.837	0	0		0	0		0		1									0	0
120	31	0	2	1	2019	13	17.7002	0	1	2	0	0		0		1									0	0
121	34	0	1	1	2019	17	14.9054	1	1	2	0	0		0		1									0	0
122	34	0	2	2	2019	11	20.691	1	0		0	0		0		1									0	0
123	43	0	2	1	2019	17	26.0845	1	0		1	0		0		1									0	0
124	69	1	2	1	2019	10	16.7686	1	0		1	0		0		1									0	0
125	37	0	2	2	2019	24	23.5125	1	0		0	0		0		1									0	0
126	41	0	2	2	2016	16	25.3935	1	0		1	0		0		1									0	0
127	51	1	2	1	2016	17	35.4003	1	0		1	0		0		1									0	0
128	43	0	2	1	2016	16	13.9738	0	0		0	0		0		1									0	0
129	58	1	2	1	2016	30	27.0161	1	0		1	0		0		1									0	0
130	32	0	1	1	2016	19	29.8108	1	0		0	0		0		1									0	0
131	39	0	2	1	2016	19	27.9476	1	1	2	1	0		0		1									0	0
132	36	0	2	2	2017	13	33.858	1	0		1	0		0		1									0	0
133	33	0	2	1	2017	14	24.2213	1	0		0	0		0		1									0	0
134	34	0	2	1	2017	20	36.3319	1	0		1	0		0		1									0	0
135	59	1	2	1	2017	22.31	22.3581	1	0		0	0		0		2		1	原位腺癌						0	0
136	30	0	2	2	2017	14	23.5125	1	0		1	0		0		1									0	0
137	34	0	2	2	2017	10	15.9885	1	0		1	0		0		1									0	0
138	32	0	2	1	2017	12	38.1951	1	0		1	0		0		1									0	0
139	38	0	2	1	2017	17	40.0583	1	0		0	0		0		1									0	0
140	42	0	2	2	2018	27	21.6315	1	1	2	1	0		0		1									0	0
141	31	0	2	1	2018	10	36.3319	1	0		0	0		0		1									0	0
142	36	0	2	2	2018	18	19.7505	1	0		1	0		0		1									0	0
143	42	0	2	2	2018	17	19.7505	1	0		0	0		0		1									0	0
144	54	1	1	1	2018	10	28.8792	1	0		1	0		0		1									0	0
145	33	0	2	2	2018	29	26.334	1	1	2	1	0		0		1									0	0
146	33	0	2	1	2018	15	33.5372	1	0		0	0		0		1									0	0
147	29	0	1	1	2018	26	30.7424	1	1	2	0	0		0		1									0	0
148	49	0	1	1	2018	10	23.2897	1	0		1	0		0		1									0	0
149	41	1	2	2	2018	11	22.572	1	0		1	0		0		1									0	0
150	50	0	2	2	2018	10	39.501	1	0		0	0		0		1									0	0
151	43	0	2	1	2019	18	26.0845	1	0		0	0		0		1									0	0
152	27	0	2	1	2019	10	35.4003	1	0		0	0		0		1									0	0
153	36	0	2	1	2019	15	18.6318	1	0		1	0		0		1									0	0
154	32	0	2	1	2019	19	24.2213	1	0		1	0		0		1									0	0
155	53	1	2	1	2016	16	39.1267	1	0		1	0		0		1									0	0
156	52	1	2	2	2017	16	21.6315	1	0		0	0		0		1									1	0
157	66	1	2	1	2017	11	21.4265	1	0		1	0		0		1									0	0
158	34	0	2	2	2017	33	26.334	1	0		1	0		0		1									0	0
159	42	0	2	1	2017	15	22.3581	1	0		0	0		0		1									0	0
160	32	0	2	2	2017	12	37.62	1	0		0	0		0		1									0	0
161	29	0	2	2	2017	16	22.572	1	0		1	0		0		1									0	0
162	34	0	2	1	2017	17	14.9054	1	0		1	0		0		1									0	0
163	51	1	1	1	2017	19	28.8792	1	0		0	0		0		1									0	0
164	33	0	2	1	2018	22	20.4949	1	0		0	0		0		1									0	0
165	36	0	2	1	2018	17	26.0845	1	0		1	0		0		1									0	0
166	46	0	2	1	2018	10	28.8792	1	0		1	0		0		1									0	0
167	38	0	2	1	2018	17	27.9476	1	0		0	0		0		1									0	0
168	56	1	2	1	2018	17	17.7002	1	1	1	1	0		0		1									0	0
169	28	0	1	1	2018	20	38.1951	1	0		1	0		0		1									0	0
170	28	0	2	2	2018	14	16.929	1	0		0	0		0		1									0	0
171	31	0	2	2	2018	15	24.453	1	0		1	0		0		1									0	0
172	37	0	2	1	2018	15	34.4688	1	0		1	0		0		1									0	0
173	36	0	2	2	2018	17	31.977	1	0		0	0		0		1									0	0
174	54	1	2	1	2018	11	31.674	1	0		0	0		0		1									0	0
175	38	0	2	1	2018	19.4	33.5372	1	1	2	0	0		0		2	2			1	6	1	9	1	0	0
176	46	0	2	1	2019	12	23.2897	1	0		1	0		0		1									0	0
177	40	1	2	1	2019	31	19.5633	1	1	1	1	0		0		1									0	0
178	35	0	2	2	2019	17	15.9885	1	0		1	0		0		1									0	0
179	43	0	2	1	2016	15	41.9215	1	1	1	1	0		0		1									0	0
180	27	0	1	1	2016	11	37.2635	1	0		0	0		0		1									0	0
181	28	0	2	1	2016	16	21.4265	1	0		0	0		0		1									0	0
182	52	1	2	1	2016	17	36.3319	1	1	2	1	0		0		1									0	0
183	38	0	1	1	2016	19	13.9738	1	1	1	0	0		0		1									0	0
184	35	0	2	1	2016	17	35.4003	1	0		1	0		0		1									0	0
185	40	0	2	1	2016	15	38.1951	1	0		1	0		0		1									0	0
186	43	0	1	1	2016	14	40.0583	1	0		0	0		0		1									0	0
187	27	0	2	1	2016	19	27.9476	1	0		0	0		0		1									0	0
188	42	0	2	1	2016	11	25.1529	1	0		1	0		0		1									0	0
189	35	0	1	1	2016	20	17.7002	1	0		1	0		0		1									0	0
190	36	0	2	2	2016	13	20.691	1	0		1	0		0		1									0	0
191	44	0	2	2	2017	14	28.215	1	1	1	1	0		0		1									0	0
192	36	0	2	1	2017	20	27.9476	1	1	2	1	0		0		1									0	0
193	55	1	2	1	2017	14	27.0161	1	0		1	0		0		1									0	0
194	47	0	2	1	2017	18	24.2213	1	0		1	0		0		1									0	0
195	34	0	2	2	2017	19	39.501	1	0		0	0		0		1									0	0
196	44	0	2	2	2018	10	39.501	1	0		1	0		0		1									0	0
197	27	0	2	1	2018	18	41.9215	1	0		1	0		0		1									0	0
198	57	1	2	1	2018	16	32.6056	1	0		1	0		0		1									0	0
199	34	0	2	2	2018	29	14.1075	1	0		1	0		0		1									0	0
200	49	0	2	1	2018	14	33.5372	1	0		0	0		0		1									0	0
201	45	0	2	2	2018	13	34.7985	0	1	2	0	0		0		1									0	0
202	25	0	2	2	2019	15	21.6315	1	0		0	0		0		1									0	0
203	49	0	2	1	2019	15	37.2635	1	0		1	0		0		1									0	0
204	31	0	2	2	2019	18	42.3225	1	0		1	0		0		1									0	0
205	52	1	2	2	2016	18	31.0365	1	1	1	1	0		0		1									0	0
206	41	0	1	1	2016	18	27.0161	1	0		0	0		0		1									0	0
207	45	0	1	1	2016	15	19.5633	1	0		1	0		0		1									0	0
208	50	0	2	1	2017	13	20.4949	1	0		1	0		0		1									1	0
209	36	0	2	2	2017	11.64	14.1075	1	0		0	0		0		2		1	原位腺癌						0	0
210	32	0	2	2	2017	18.43	32.9175	1	1	1	1	0		0		2	2			1	6	1	13	0	0	0
211	27	0	2	2	2017	11	17.8695	1	0		0	0		0		1									0	0
212	62	1	1	1	2017	18.43	39.1267	1	1	3	0	0		0		2	2			1	5	1	7	1	0	0
213	35	0	2	1	2017	12	22.3581	1	0		1	0		0		1									0	0
214	52	1	2	1	2017	35	21.4265	0	0		0	0		0		1									0	0
215	45	0	2	1	2018	13	23.2897	0	0		0	0		0		1									0	0
216	27	0	2	2	2018	32	23.5125	1	1	2	1	0		0		1									0	0
217	38	0	2	1	2018	13	40.9899	1	0		1	0		0		1									0	0
218	43	0	2	1	2018	13	38.1951	1	0		0	0		0		1									0	0
219	46	0	2	2	2018	15	39.501	0	0		0	0		0		1									0	0
220	35	0	2	1	2018	32	18.6318	1	0		1	0		0		1									0	0
221	37	0	2	2	2018	17	19.7505	1	1	1	1	0		0		1									0	0
222	49	0	2	1	2018	11	20.4949	1	0		1	0		0		1									0	0
223	37	0	2	1	2016	13	40.0583	1	0		0	0		0		1									0	0
224	34	0	2	2	2016	35	17.8695	1	0		0	0		0		1									0	0
225	40	0	2	1	2016	11	20.4949	1	0		1	0		0		1									0	0
226	30	0	2	2	2016	20	20.691	1	0		1	0		0		1									0	0
227	30	0	2	1	2017	20	41.9215	1	0		0	0		0		1									0	0
228	44	0	2	2	2017	14.55	26.334	1	1	2	0	0		0		2		2	浸润性腺癌	1	8	0		0	0	0
229	44	0	2	1	2017	11.64	41.9215	1	1	1	0	0		0		2	2			1	7	1	5	1	0	0
230	37	0	1	1	2017	34	38.1951	1	0		1	0		0		1									0	0
231	57	1	2	1	2017	13	15.837	1	0		1	0		0		1									0	0
232	42	0	2	1	2017	17	40.9899	1	1	2	1	0		0		1									0	0
233	46	0	2	1	2017	12	26.0845	1	1	2	0	0		0		1									0	0
234	27	0	2	1	2017	14	27.9476	1	0		0	0		0		1									0	0
235	64	1	2	1	2018	12	16.7686	1	0		1	0		0		1									0	0
236	46	0	2	2	2018	10	14.1075	1	0		1	0		0		1									0	0
237	35	0	2	1	2018	15.52	28.8792	1	0		1	0		0		2		1	原位腺癌						0	0
238	47	0	1	1	2018	10	16.7686	1	0		0	0		0		1									0	0
239	34	0	1	1	2018	10	22.3581	1	1	1	1	0		0		1									0	0
240	32	0	2	1	2018	13	29.8108	1	0		1	0		0		1									0	0
241	39	0	2	1	2018	18	30.7424	1	0		0	0		0		1									0	0
242	46	0	2	1	2019	12	26.0845	1	0		1	0		0		1									0	0
243	50	0	2	1	2019	12	29.8108	1	0		1	0		0		1									0	0
244	28	0	2	2	2016	24	21.6315	0	0		0	0		0		1									0	0
245	36	0	1	1	2016	17	23.2897	1	0		1	0		0		1									0	0
246	27	0	2	1	2016	14	37.2635	1	0		0	0		0		1									0	0
247	37	0	2	2	2016	19	42.3225	1	0		0	0		0		1									0	0
248	45	0	1	1	2016	11	32.6056	1	0		1	0		0		1									0	0
249	43	0	2	1	2016	10	13.9738	1	0		1	0		0		1									0	0
250	38	0	2	1	2016	11	41.9215	1	0		0	0		0		1									0	0
251	29	0	1	1	2017	13	34.4688	1	0		1	0		0		1									0	0
252	33	0	2	2	2017	22	27.2745	1	0		1	0		0		1									0	0
253	28	0	2	1	2017	17	34.4688	1	0		1	0		0		1									0	0
254	47	0	1	1	2017	11	37.2635	1	0		0	0		0		1									0	0
255	34	0	2	1	2018	19	17.7002	1	0		0	0		0		1									0	0
256	50	0	2	1	2018	13	19.5633	1	0		1	0		0		1									0	0
257	35	0	2	1	2018	20	21.4265	1	0		1	0		0		1									0	0
258	46	0	2	1	2018	17	25.1529	1	1	1	1	0		0		1									0	0
259	42	1	2	1	2018	14	27.9476	1	0		1	0		0		1									0	0
260	35	0	2	2	2018	17	19.7505	0	0		0	0		0		1									0	0
261	26	0	2	1	2018	15	40.9899	1	0		1	0		0		1									0	0
262	44	0	2	1	2018	14	14.9054	1	0		1	0		0		1									0	0
263	35	0	2	1	2018	17	26.0845	1	1	2	1	0		0		1									0	0
264	40	0	2	1	2018	14	17.7002	0	0		0	0		0		1									0	0
265	35	0	1	1	2018	19	29.8108	1	0		1	0		0		1									0	0
266	30	0	1	1	2018	13	25.1529	1	0		0	0		0		1									0	0
267	48	0	1	1	2018	12	22.3581	1	1	1	1	0		0		1									0	0
268	42	0	2	1	2018	11	40.0583	0	1	2	0	0		0		1									0	0
269	41	0	1	1	2018	17	14.9054	1	0		1	0		0		1									0	0
270	29	0	2	1	2019	27	17.7002	1	0		1	0		0		1									0	0
271	28	0	1	1	2016	11	26.0845	1	0		1	0		0		1									0	0
272	39	0	1	1	2016	19	26.0845	1	0		1	0		0		1									0	0
273	62	1	1	1	2016	18	14.9054	1	1	2	1	0		0		1									0	0
274	38	0	2	2	2016	28	14.1075	1	0		1	0		0		1									0	0
275	33	0	2	1	2016	10	14.9054	1	0		1	0		0		1									0	0
276	38	0	2	1	2016	11	39.1267	1	0		1	0		0		1									0	0
277	58	1	2	2	2016	31	33.858	1	1	1	1	0		0		1									0	0
278	45	0	2	1	2017	11	30.7424	1	0		1	0		0		1									0	0
279	36	0	2	1	2017	16	22.3581	1	0		1	0		0		1									0	0
280	35	0	2	2	2017	10	19.7505	1	0		0	0		0		1									0	0
281	45	0	2	1	2017	16	14.9054	1	0		1	0		0		1									0	0
282	28	0	1	1	2017	13	21.4265	1	0		1	0		0		1									0	0
283	46	0	2	1	2017	14	36.3319	1	0		1	0		0		1									0	0
284	45	0	2	1	2017	31	13.9738	1	1	2	1	0		0		1									0	0
285	34	0	2	2	2017	19	30.096	1	0		1	0		0		1									0	0
286	32	0	2	2	2018	12	24.453	1	1	3	1	0		0		1									0	0
287	30	0	2	1	2018	14.55	37.2635	1	1	2	1	0		0		2	1			1	2	1	2	0	0	0
288	38	0	2	2	2018	10	37.62	0	0		0	0		0		1									0	0
289	48	0	2	1	2018	20	32.6056	1	1	1	1	0		0		1									0	0
290	29	0	2	1	2018	19	38.1951	1	0		1	0		0		1									0	0
291	28	0	1	1	2018	12	20.4949	1	1	1	1	0		0		1									0	0
292	45	0	1	1	2018	24	23.2897	1	0		1	0		0		1									0	0
293	42	0	2	2	2019	10	33.858	1	0		0	0		0		1									0	0
294	31	0	2	1	2019	12	21.4265	1	0		1	0		0		1									0	0
295	28	0	2	2	2019	10	37.62	1	0		1	0		0		1									0	0
296	31	0	2	1	2016	27	34.4688	1	0		1	0		0		1									0	0
297	45	0	2	2	2016	13	35.739	1	0		1	0		0		1									0	0
298	24	0	2	1	2016	14	40.9899	1	0		1	0		0		1									0	0
299	31	0	2	1	2016	19.4	21.4265	1	0		0	0		0		2		1	原位腺癌						0	0
300	52	1	2	1	2017	14	15.837	1	1	1	0	0		0		1									0	0
301	53	1	2	1	2017	20	17.7002	1	0		1	0		0		1									0	0
302	63	1	2	1	2017	12	31.674	1	0		1	0		0		1									0	0
303	40	0	2	1	2017	19	27.9476	1	0		1	0		0		1									0	0
304	59	1	2	1	2017	13.58	28.8792	1	0		1	0		0		2	2			1	4	1	4	1	0	0
305	37	0	2	2	2017	14	15.048	1	0		1	0		0		1									0	0
306	38	0	1	1	2017	33	39.1267	1	1	1	1	0		0		1									0	0
307	47	0	2	1	2017	11	20.4949	0	0		0	0		0		1									0	0
308	46	0	2	2	2017	16	24.453	1	0		0	0		0		1									0	0
309	41	1	2	1	2017	20	33.5372	1	1	2	1	0		0		1									0	0
310	29	0	2	1	2018	19	40.9899	1	0		1	0		0		1									0	0
311	40	0	1	1	2018	20	36.3319	1	0		0	0		0		1									0	0
312	59	1	1	1	2018	16	24.2213	1	0		1	0		0		1									0	0
313	47	0	2	2	2018	15	42.3225	1	0		1	0		0		1									0	0
314	57	1	2	2	2018	14.55	17.8695	1	0		0	0		0		2		1	原位腺癌						0	0
315	46	0	1	1	2018	17	27.9476	0	0		0	0		0		1									0	0
316	25	0	2	2	2018	22	21.6315	1	0		1	0		0		1									0	0
317	41	0	2	2	2018	15	19.7505	1	0		1	0		0		1									0	0
318	34	0	2	1	2019	16.49	37.2635	1	0		0	0		0		2		2	浸润性腺癌	1	1.5	0		0	1	0
319	39	0	2	1	2019	12	16.7686	1	0		1	0		0		1									0	0
320	37	0	2	1	2019	10	19.5633	1	0		1	0		0		1									0	0
321	41	0	2	1	2019	12	16.7686	1	0		1	0		0		1									0	0
322	45	0	1	1	2016	10.67	14.9054	1	1	3	1	0		0		2	2			1	6	1	8	0	0	0
323	31	0	2	1	2016	10	14.9054	1	0		0	0		0		1									0	0
324	50	0	2	1	2016	12	17.7002	0	0		0	0		0		1									0	0
325	59	1	2	2	2016	15	40.4415	1	0		1	0		0		1									0	0
326	35	0	2	2	2016	19	19.7505	1	0		0	0		0		1									0	0
327	37	0	2	2	2016	16	38.5605	1	0		1	0		0		1									0	0
328	26	0	2	1	2016	17	24.2213	1	0		1	0		0		1									0	0
329	41	0	2	1	2016	15	20.4949	1	0		1	0		0		1									0	0
330	25	0	2	2	2017	18	19.7505	1	0		0	0		0		1									0	0
331	40	0	2	1	2017	13	27.0161	1	0		1	0		0		1									0	0
332	47	0	2	2	2017	9.7	29.1555	1	1	2	0	0		0		2	2			1	5	1	12	1	0	0
333	40	0	2	1	2017	19	13.9738	1	1	2	1	0		0		1									0	0
334	65	1	2	2	2017	13	35.739	1	1	1	0	0		0		1									0	0
335	44	0	2	2	2017	31	28.215	1	0		1	0		0		1									0	0
336	40	0	2	2	2017	29	29.1555	1	0		1	0		0		1									0	0
337	28	0	2	1	2017	16	36.3319	0	0		0	0		0		1									0	0
338	46	0	2	2	2017	10	23.5125	1	0		0	0		0		1									0	0
339	68	1	2	2	2018	26	15.9885	1	0		1	0		0		1									0	0
340	40	0	2	1	2018	14	41.9215	1	0		1	0		0		1									0	0
341	35	0	2	2	2018	34	22.572	1	0		0	0		0		1									0	0
342	30	0	2	1	2018	10	34.4688	1	0		0	0		0		1									0	0
343	54	1	2	1	2018	14	36.3319	1	0		1	0		0		1									0	0
344	33	0	2	1	2018	11	31.674	1	0		1	0		0		1									0	0
345	38	0	2	1	2018	16	36.3319	1	0		1	0		0		1									0	0
346	37	0	2	1	2019	17	31.674	1	1	1	1	0		0		1									0	0
347	27	0	2	2	2019	32	26.334	1	0		1	0		0		1									0	0
348	33	0	2	1	2019	20	39.1267	1	0		1	0		0		1									0	0
349	37	0	2	1	2010	25	16.7686	1	0		1	0		0		1									0	0
350	37	0	2	1	2010	14	28.8792	1	0		1	0		0		1									0	0
351	46	0	1	1	2010	17	26.0845	1	0		1	0		0		1									0	0
352	41	0	1	1	2010	11.64	36.3319	1	0		0	0		0		2	2			1	4	1	11	1	0	0
353	24	0	2	1	2010	32.98	35.4003	1	0		1	0		0		2	2			1	8	0		1	0	0
354	40	0	2	1	2010	11	21.4265	1	0		0	0		0		1									0	0
355	32	0	2	2	2011	25	33.858	0	0		0	0		0		1									0	0
356	40	0	2	2	2011	15	14.1075	1	1	1	1	0		0		1									0	0
357	34	0	2	2	2012	13	24.453	1	0		1	0		0		1									0	0
358	36	0	2	2	2012	12	24.453	1	0		1	0		0		1									0	0
359	30	0	2	2	2012	23	20.691	1	0		1	0		0		1									0	0
360	41	0	2	1	2012	16	38.1951	1	0		1	0		0		1									0	0
361	26	0	1	1	2012	14.55	33.5372	1	0		0	0		0		2	1			1	2	1	2	0	0	0
362	41	0	2	1	2012	19	40.0583	1	0		1	0		0		1									0	0
363	49	0	2	2	2013	16	28.215	1	0		1	0		0		1									0	0
364	43	0	2	2	2013	22	31.977	1	0		1	0		0		1									0	0
365	25	0	2	2	2014	12.61	28.215	1	0		0	0		0		2				0		0		0	0	0
366	41	0	2	2	2014	15	26.334	1	0		1	0		0		1									0	0
367	30	0	1	1	2014	19	26.0845	1	0		1	0		0		1									0	0
368	44	0	2	2	2014	25	22.572	1	0		0	0		0		1									0	0
369	34	0	2	2	2014	15	38.5605	1	0		1	0		0		1									0	0
370	40	0	2	2	2014	15	14.1075	1	1	1	1	0		0		1									0	0
371	34	0	2	2	2014	19	15.9885	1	0		1	0		0		1									0	0
372	38	0	1	1	2014	13	30.7424	1	0		1	0		0		1									0	0
373	40	0	2	2	2015	10	34.7985	1	0		1	0		0		1									0	0
374	28	0	2	1	2015	12.61	34.4688	1	0		0	0		0		2	1			1	1.5	1	2	0	0	0
375	35	0	1	1	2015	15	18.6318	1	0		1	0		0		1									0	0
376	50	0	2	1	2015	31	34.4688	1	1	1	0	0		0		1									0	0
377	38	0	2	2	2015	17	37.62	1	0		0	0		0		1									0	0
378	45	0	2	2	2016	27.16	36.6795	1	1	3	0	0		0		2		2	浸润性腺癌	1	3	1	6	0	0	0
379	42	0	2	1	2016	10	13.9738	1	1	3	1	0		0		1									0	0
380	32	0	2	1	2016	15	38.1951	1	0		1	0		0		1									0	0
381	51	1	2	2	2016	13	24.453	1	0		1	0		0		1									0	0
382	61	1	1	1	2016	31	33.5372	1	0		1	0		0		1									0	0
383	34	0	1	1	2016	12	33.5372	1	0		1	0		0		1									0	0
384	41	0	2	1	2016	14	38.1951	1	0		1	0		0		1									0	0
385	35	0	2	2	2016	19	24.453	1	0		1	0		0		1									0	0
386	49	0	2	2	2016	14	29.1555	1	1	2	0	0		0		1									0	0
387	34	0	2	2	2016	14	34.7985	1	0		1	0		0		1									0	0
388	57	1	2	2	2016	14	26.334	1	0		0	0		0		1									0	0
389	34	0	1	1	2016	14	37.2635	1	0		1	0		0		1									0	0
390	29	0	2	1	2016	13	29.8108	1	0		0	0		0		1									0	0
391	34	0	2	1	2016	29	37.2635	1	0		1	0		0		1									0	0
392	53	1	2	2	2017	22.31	25.3935	1	1	1	1	0		0		2	2			1	5	1	9	1	1	0
393	29	0	2	2	2017	12	32.9175	1	0		0	0		0		1									0	0
394	38	0	2	2	2017	12	37.62	1	0		1	0		0		1									0	0
395	30	0	1	1	2017	18.43	34.4688	1	0		1	0		0		2		1	原位腺癌						0	0
396	45	0	1	1	2017	13	34.4688	1	0		1	0		0		1									0	0
397	31	0	2	1	2017	18.43	14.9054	1	0		0	0		0		2		1	原位腺癌						0	0
398	45	0	2	1	2017	20	30.7424	1	1	1	1	0		0		1									0	0
399	60	1	2	2	2017	19	35.739	1	0		1	0		0		1									0	0
400	33	0	2	2	2017	13	23.5125	1	0		1	0		0		1									0	0
401	31	0	2	1	2018	12	29.8108	0	0		0	0		0		1									0	0
402	48	0	2	2	2018	10	20.691	1	0		1	0		0		1									0	0
403	39	0	2	1	2018	12	27.0161	1	0		1	0		0		1									0	0
404	30	0	2	1	2018	23	28.8792	0	0		0	0		0		1									0	0
405	37	0	2	1	2018	20	40.9899	1	0		1	0		0		1									0	0
406	31	0	1	1	2018	11	36.3319	1	0		1	0		0		1									0	0
407	51	1	2	2	2018	11	30.096	1	0		0	0		0		1									0	0
408	39	0	2	1	2018	13	25.1529	0	0		0	0		0		1									0	0
409	40	0	2	2	2018	17	23.5125	1	0		1	0		0		1									0	0
410	41	0	2	1	2019	17	34.4688	1	0		0	0		0		1									0	0
411	32	0	2	1	2019	20	30.7424	1	0		0	0		0		1									0	0
412	30	0	2	2	2019	10	15.048	1	0		1	0		0		1									0	0
413	50	0	1	1	2010	17	25.1529	0	0		0	0		0		1									0	0
414	41	1	2	1	2010	12	35.4003	1	0		1	0		0		1									0	0
415	41	0	2	2	2010	15.52	20.691	1	0		1	0		0		2	2			1	5	1	10	0	0	0
416	32	0	2	2	2010	23	20.691	1	0		1	0		0		1									0	0
417	46	0	2	2	2011	14	42.3225	1	0		1	0		0		1									0	0
418	40	0	2	2	2011	21	31.0365	0	0		0	0		0		1									0	0
419	54	1	2	2	2011	12	41.382	1	0		1	0		0		1									0	0
420	33	0	2	1	2011	20	23.2897	1	0		1	0		0		1									0	0
421	55	1	2	1	2011	11	28.8792	0	0		0	0		0		1									0	0
422	42	0	2	1	2012	13	30.7424	1	0		0	0		0		1									0	0
423	35	0	2	2	2012	31	15.9885	1	0		1	0		0		1									0	0
424	42	0	1	1	2012	20	28.8792	1	0		1	0		0		1									0	0
425	35	0	2	2	2012	15	18.81	1	0		0	0		0		1									0	0
426	45	0	2	1	2012	16	26.0845	1	1	2	1	0		0		1									0	0
427	38	0	2	2	2012	21	33.858	1	0		1	0		0		1									0	0
428	47	1	2	2	2013	17	18.81	1	0		0	0		0		1									0	0
429	27	0	2	2	2013	12	24.453	1	0		1	0		0		1									0	0
430	35	0	2	1	2013	10	41.9215	1	0		1	0		0		1									0	0
431	27	0	2	1	2014	16	38.1951	1	0		1	0		0		1									1	0
432	36	0	2	1	2014	17	16.7686	1	0		1	0		0		1									0	0
433	28	0	1	1	2014	20	20.4949	1	1	3	1	0		0		1									0	0
434	37	0	2	1	2014	29	25.1529	1	0		1	0		0		1									0	0
435	51	0	2	1	2014	16	23.2897	1	0		0	0		0		1									0	0
436	28	0	2	1	2014	10.67	23.2897	1	0		0	0		0		2		1	原位腺癌						0	0
437	45	0	2	1	2014	16.49	40.9899	1	1	2	1	0		0		2	1			1	1	0		0	0	0
438	54	1	2	2	2015	19.4	15.048	1	1	2	0	0		0		2	2			1	10	1	20	0	0	0
439	43	0	2	2	2015	34	34.7985	1	0		1	0		0		1									0	0
440	47	0	2	2	2015	10	28.215	1	0		1	0		0		1									0	0
441	33	0	2	2	2015	28	19.7505	1	0		1	0		0		1									0	0
442	44	1	2	1	2015	28	41.9215	1	0		1	0		0		1									0	0
443	39	0	2	1	2015	17	25.1529	1	0		1	0		0		1									0	0
444	34	0	2	1	2015	17	17.7002	1	0		0	0		0		1									0	0
445	36	0	1	1	2015	18	29.8108	0	0		0	0		0		1									0	0
446	43	0	2	2	2015	31	35.739	1	0		1	0		0		1									0	0
447	42	0	2	1	2015	17	20.4949	1	0		0	0		0		1									0	0
448	36	0	1	1	2015	18	41.9215	1	0		1	0		0		1									0	0
449	52	1	1	1	2015	19	28.8792	1	0		1	0		0		1									0	0
450	34	0	2	1	2015	11	23.2897	1	0		1	0		0		1									0	0
451	37	0	2	2	2016	15	31.977	1	0		1	0		0		1									0	0
452	56	1	2	2	2016	18	31.977	1	0		1	0		0		1									0	0
453	36	0	1	1	2016	17	16.7686	1	0		0	0		0		1									0	0
454	29	0	2	1	2016	14	32.6056	1	0		1	0		0		1									0	0
455	57	1	2	2	2016	12	14.1075	1	0		1	0		0		1									0	0
456	57	1	2	1	2016	12	25.1529	1	0		1	0		0		1									0	0
457	36	0	2	2	2016	14	14.1075	1	0		1	0		0		1									0	0
458	35	0	2	1	2016	19	34.4688	1	0		1	0		0		1									0	0
459	40	0	2	1	2016	17	25.1529	1	0		1	0		0		1									0	0
460	48	0	2	1	2016	20	31.674	1	0		1	0		0		1									0	0
461	27	0	2	1	2017	18	28.8792	1	0		0	0		0		1									0	0
462	33	0	2	1	2017	15	41.9215	1	0		0	0		0		1									0	0
463	29	0	2	1	2017	11	29.8108	1	0		0	0		0		1									0	0
464	37	0	2	1	2017	19	23.2897	1	0		1	0		0		1									0	0
465	43	0	2	1	2017	10	28.8792	1	0		0	0		0		1									0	0
466	50	0	2	1	2017	18	13.9738	1	0		1	0		0		1									0	0
467	42	0	2	1	2017	17	24.2213	1	0		1	0		0		1									0	0
468	25	0	2	1	2017	17	37.2635	1	0		1	0		0		1									0	0
469	31	0	2	2	2017	20	32.9175	1	0		1	0		0		1									0	0
470	61	1	2	1	2018	17	40.0583	1	0		1	1	VaIN2	0		1									0	0
471	38	0	2	1	2018	13	26.0845	1	0		1	0		0		1									0	0
472	40	0	2	1	2018	10	22.3581	1	0		1	0		0		1									0	0
473	42	0	2	2	2018	15	40.4415	1	0		0	0		0		1									0	0
474	39	0	2	1	2018	19	28.8792	1	0		0	0		0		1									0	0
475	58	1	2	1	2018	11	25.1529	1	0		0	0		0		1									0	0
476	29	0	2	1	2018	19	40.0583	1	0		1	0		0		1									0	0
477	32	0	1	1	2018	18	24.2213	1	0		1	0		0		1									0	0
478	59	1	2	1	2018	20	23.2897	1	0		0	0		0		1									0	0
479	36	0	2	1	2018	16	27.0161	1	0		1	0		0		1									0	0
480	45	0	1	1	2018	15	39.1267	1	0		1	0		0		1									0	0
481	51	0	2	2	2019	12	24.453	1	1	1	1	0		0		1									0	0
482	60	1	2	1	2010	13	27.0161	0	0		0	0		0		1									0	0
483	31	0	1	1	2010	15.52	34.4688	1	0		1	0		0		2	1			0		0		0	0	0
484	65	1	2	1	2010	18.43	33.5372	1	0		1	0		0		2	2			1	2	1	6	0	0	0
485	38	0	2	1	2010	12	29.8108	1	0		0	0		0		1									0	0
486	42	0	1	1	2010	19	22.3581	1	0		0	0		0		1									0	0
487	31	0	2	2	2010	35	31.0365	1	0		1	0		0		1									0	0
488	53	1	2	1	2010	14	14.9054	1	0		1	0		0		1									0	0
489	41	0	2	2	2011	27	24.453	1	0		1	0		0		1									0	0
490	30	0	2	2	2011	11	29.1555	1	0		0	0		0		1									0	0
491	36	0	2	2	2011	10	19.7505	1	0		1	0		0		1									0	0
492	37	0	2	2	2011	17	23.5125	1	1	1	1	0		0		1									0	0
493	49	0	2	2	2012	15	24.453	1	0		1	0		0		1									0	0
494	37	0	2	2	2012	11	30.096	1	0		1	0		0		1									0	0
495	49	0	2	1	2012	16	29.8108	1	1	2	1	0		0		1									0	0
496	33	0	1	1	2012	16	27.9476	1	0		1	0		0		1									0	0
497	40	0	2	1	2012	17	19.5633	1	0		0	0		0		1									0	0
498	35	0	2	1	2012	30	38.1951	0	0		0	0		0		1									0	0
499	32	0	2	1	2012	10	23.2897	1	0		1	0		0		1									0	0
500	40	0	2	2	2012	15	21.6315	1	0		1	0		0		1									0	0
501	30	0	2	2	2012	32	30.096	1	0		1	0		0		1									0	0
502	36	0	2	1	2012	15	33.5372	1	0		1	0		0		1									0	0
503	39	0	2	1	2013	12	24.2213	1	0		0	0		0		1									0	0
504	36	0	2	1	2013	16	36.3319	1	0		1	0		0		1									0	0
505	49	0	2	2	2013	27	17.8695	1	0		1	0		0		1									0	0
506	29	0	2	1	2014	10	38.1951	1	0		0	0		0		1									0	0
507	35	0	2	1	2014	17	37.2635	1	0		0	0		0		1									0	0
508	26	0	2	1	2014	18	33.5372	1	0		1	0		0		1									0	0
509	49	0	2	1	2014	20	16.7686	1	0		1	0		0		1									0	0
510	43	0	2	1	2015	16	27.0161	1	0		0	0		0		1									0	0
511	62	1	1	1	2015	14	28.8792	1	1	3	0	0		0		1									0	0
512	46	0	2	1	2015	15	14.9054	1	0		1	0		0		1									0	0
513	47	0	2	1	2015	13	30.7424	1	0		1	0		0		1									0	0
514	43	0	2	1	2015	11	14.9054	1	0		0	0		0		1									0	0
515	42	0	2	1	2015	15	40.0583	1	0		1	0		0		1									0	0
516	33	0	1	1	2015	10	27.0161	1	0		0	0		0		1									0	0
517	48	0	2	1	2015	15	19.5633	1	0		1	0		0		1									0	0
518	40	0	2	2	2015	19	42.3225	1	0		1	0		0		1									0	0
519	24	0	2	1	2015	10	33.5372	1	0		1	0		0		1									0	0
520	31	0	2	1	2015	16	18.6318	1	0		1	0		0		1									0	0
521	32	0	2	1	2016	31	21.4265	1	0		1	1	VaIN2	0		1									0	0
522	41	0	2	2	2016	10	31.977	1	1	2	1	0		0		1									0	0
523	50	0	2	2	2016	14	37.62	1	0		1	0		0		1									0	0
524	40	0	2	1	2016	19	33.5372	1	0		1	0		0		1									0	0
525	35	0	1	1	2016	15	26.0845	1	0		0	0		0		1									0	0
526	28	0	2	2	2016	19	16.929	1	0		0	0		0		1									0	0
527	39	0	2	1	2016	13	25.1529	1	0		0	0		0		1									0	0
528	58	1	1	1	2016	18	26.0845	0	0		0	0		0		1									0	0
529	36	0	2	1	2016	14	24.2213	1	0		1	0		0		1									0	0
530	40	0	2	1	2016	12	34.4688	1	0		1	0		0		1									0	0
531	46	0	1	1	2016	19	27.0161	1	0		1	0		0		1									0	0
532	58	1	1	1	2016	13	40.0583	1	0		0	0		0		1									0	0
533	36	0	1	1	2016	31	40.9899	1	0		1	0		0		1									0	0
534	45	0	2	1	2016	12	28.8792	1	0		1	0		0		1									0	0
535	34	0	2	1	2016	12	19.5633	0	1	2	0	0		0		1									0	0
536	45	0	2	1	2017	14	13.9738	1	0		0	0		0		1									0	0
537	42	0	2	2	2017	15	31.977	1	0		1	0		0		1									0	0
538	32	0	2	1	2017	11	18.6318	1	0		1	0		0		1									0	0
539	36	0	2	2	2017	10.67	26.334	1	0		1	0		0		2	2			1	5	1	5	0	0	0
540	50	0	2	2	2017	11	14.1075	1	1	3	1	0		0		1									0	0
541	34	0	1	1	2017	15	23.2897	1	0		0	0		0		1									0	0
542	57	1	2	1	2017	11	41.9215	1	1	2	1	0		0		1									0	0
543	51	1	2	2	2017	14.55	35.739	1	0		1	0		0		2		1	原位腺癌						0	0
544	48	0	2	2	2018	21	34.7985	1	0		0	0		0		1									0	0
545	31	0	2	2	2018	16	18.81	0	0		0	0		0		1									0	0
546	65	1	2	1	2018	20	24.2213	1	0		1	0		0		1									0	0
547	36	0	1	1	2018	22	35.4003	1	0		0	0		0		1									0	0
548	32	0	2	2	2018	15	35.739	1	0		1	0		0		1									0	0
549	26	0	2	1	2018	30	36.3319	1	0		0	0		0		1									0	0
550	29	0	2	2	2018	14	23.5125	0	0		0	0		0		1									0	0
551	31	0	2	1	2019	12	33.5372	1	0		1	0		0		1									0	0
552	51	1	2	1	2019	15	40.0583	1	0		1	0		0		1									0	0
553	34	0	2	1	2019	11	20.4949	1	0		1	0		0		1									0	0
554	44	0	2	1	2019	15	30.7424	0	0		0	0		0		1									0	0
555	30	0	2	1	2019	17	31.674	1	0		1	0		0		1									0	0
556	34	0	1	1	2019	14	18.6318	1	0		1	0		0		1									0	0
557	43	0	1	1	2010	30	17.7002	0	0		0	0		0		1									0	0
558	45	0	2	1	2010	14	18.6318	1	0		0	0		0		1									0	0
559	30	0	1	1	2010	16	18.6318	1	0		1	0		0		1									0	0
560	49	0	2	2	2010	20	42.3225	1	0		1	0		0		1									0	0
561	54	1	1	1	2010	10	24.2213	1	1	3	1	0		0		1									0	0
562	41	0	2	1	2010	10	20.4949	1	0		1	0		0		1									0	0
563	37	0	1	1	2010	15	17.7002	1	0		0	0		0		1									0	0
564	42	0	1	1	2010	15	36.3319	1	1	1	1	0		0		1									0	0
565	32	0	2	2	2011	24	39.501	1	0		1	0		0		1									0	0
566	62	1	2	2	2011	18	23.5125	1	0		1	0		0		1									0	0
567	41	0	2	1	2011	16	18.6318	1	1	1	1	0		0		1									0	0
568	47	0	1	1	2011	35	20.4949	1	0		0	0		0		1									0	0
569	39	0	2	1	2011	20	40.9899	1	0		0	0		0		1									0	0
570	38	0	2	1	2011	18	27.0161	0	0		0	0		0		1									0	0
571	46	0	2	1	2013	14	34.4688	1	0		1	0		0		1									0	0
572	42	0	1	1	2013	17	27.0161	0	0		0	0		0		1									0	0
573	45	0	2	1	2013	11	16.7686	1	0		1	0		0		1									0	0
574	36	0	1	1	2013	20	30.7424	1	0		1	0		0		1									0	0
575	49	0	1	1	2013	19	17.7002	0	0		0	0		0		1									0	0
576	30	0	1	1	2013	18	38.1951	1	0		1	0		0		1									0	0
577	30	0	2	1	2014	20	30.7424	1	1	1	1	0		0		1									0	0
578	29	0	1	1	2014	13	32.6056	1	0		1	0		0		1									0	0
579	34	0	2	1	2014	10	29.8108	1	0		1	0		0		1									0	0
580	39	0	2	1	2014	17	37.2635	1	0		1	0		0		1									0	0
581	39	0	2	1	2014	10	15.837	1	0		1	0		0		1									0	0
582	34	0	2	1	2015	18.43	15.837	1	0		1	0		0		2		1	原位腺癌						0	0
583	59	1	2	1	2015	26	29.8108	1	0		1	0		0		1									0	0
584	48	0	2	1	2015	10	37.2635	1	0		1	0		0		1									0	0
585	41	0	2	1	2015	15	23.2897	0	0		0	0		0		1									0	0
586	32	0	2	1	2015	20	34.4688	1	0		1	0		0		1									0	0
587	43	0	2	2	2015	10	39.501	1	0		0	0		0		1									0	0
588	29	0	1	1	2016	16	36.3319	1	0		1	0		0		1									0	0
589	72	1	2	2	2016	15	14.1075	1	0		0	0		0		1									0	0
590	32	0	2	2	2016	24	40.4415	1	0		1	0		0		1									0	0
591	42	0	2	1	2016	26	15.837	1	0		1	0		0		1									0	0
592	45	0	2	1	2016	20	41.9215	1	0		1	0		0		1									0	0
593	39	0	2	1	2016	16	20.4949	1	0		0	0		0		1									0	0
594	57	1	2	2	2016	24	21.6315	1	0		1	0		0		1									0	0
595	44	1	2	2	2017	13	31.0365	1	1	1	1	0		0		1									0	0
596	43	0	2	1	2017	13	24.2213	1	0		1	0		0		1									0	0
597	41	0	1	1	2017	12	34.4688	1	0		1	0		0		1									0	0
598	29	0	2	1	2017	20	19.5633	0	0		0	0		0		1									0	0
599	35	0	2	1	2017	19	13.9738	1	1	3	0	0		0		1									0	0
600	28	0	2	1	2017	17	32.6056	0	0		0	0		0		1									0	0
601	36	0	1	1	2017	11	14.9054	1	0		1	0		0		1									0	0
602	40	0	2	1	2017	32	14.9054	1	0		1	0		0		1									0	0
603	43	0	2	1	2017	16	40.0583	1	0		1	0		0		1									0	0
604	45	0	2	1	2017	12	35.4003	1	1	2	0	0		0		1									0	0
605	30	0	1	1	2017	13	22.3581	0	0		0	0		0		1									0	0
606	48	0	2	2	2018	11	26.334	0	1	2	0	0		0		1									0	0
607	43	0	2	1	2018	13	15.837	1	0		1	0		0		1									0	0
608	52	1	2	1	2018	13	21.4265	1	0		1	0		0		1									0	0
609	36	0	2	1	2018	18	15.837	1	0		1	0		0		1									0	0
610	70	1	2	2	2018	25	28.215	0	0		0	0		0		1									0	0
611	34	0	2	1	2018	10	18.6318	0	0		0	0		0		1									0	0
612	28	0	2	2	2018	11	15.048	0	0		0	0		0		1									0	0
613	43	0	2	1	2018	32	37.2635	1	1	2	0	0		0		1									0	0
614	40	0	1	1	2018	16	14.9054	1	0		1	0		0		1									0	0
615	55	1	2	2	2018	18	37.62	1	1	2	1	0		0		1									0	0
616	56	1	2	2	2019	12	30.096	1	0		1	0		0		1									0	0
617	31	0	2	2	2019	23	41.382	1	1	1	1	0		0		1									0	0
618	43	0	2	1	2019	19	14.9054	1	0		0	0		0		1									0	0
619	34	0	2	1	2010	33	33.5372	1	0		0	0		0		1									0	0
620	53	1	2	2	2010	28	34.7985	1	0		0	0		0		1									0	0
621	41	0	2	2	2010	17	17.8695	0	0		0	0		0		1									0	0
622	35	0	2	1	2011	17	25.1529	1	0		1	0		0		1									0	0
623	34	0	1	1	2011	18	24.2213	1	0		1	0		0		1									0	0
624	40	0	2	1	2011	34	21.4265	1	0		0	0		0		1									0	0
625	53	1	2	1	2012	17	31.674	1	0		0	0		0		1									0	0
626	57	1	1	1	2012	17.46	40.9899	1	1	1	0	0		0		2	2			1	6	1	5	0	0	0
627	38	0	2	1	2012	11	26.0845	1	0		0	0		0		1									0	0
628	32	0	2	1	2012	12	24.2213	1	0		1	0		0		1									0	0
629	29	0	2	1	2012	10	29.8108	1	0		0	0		0		1									0	0
630	43	0	2	1	2012	13	25.1529	1	0		1	0		0		1									0	0
631	46	1	2	1	2012	14	41.9215	1	0		0	0		0		1									0	0
632	28	0	2	2	2012	9.7	27.2745	1	0		0	0		0		2		1	原位腺癌						0	0
633	34	0	2	2	2012	24	22.572	1	0		1	0		0		1									0	0
634	44	0	2	1	2013	18	20.4949	1	0		0	0		0		1									0	0
635	45	0	2	1	2013	15	20.4949	1	0		1	0		0		1									0	0
636	34	0	1	1	2013	12	22.3581	1	0		1	0		0		1									0	0
637	25	0	1	1	2013	35	23.2897	1	0		1	0		0		1									0	0
638	39	0	2	1	2013	16	24.2213	1	0		1	0		0		1									0	0
639	33	0	2	1	2014	12	29.8108	1	1	2	1	0		0		1									0	0
640	62	1	2	1	2014	18	29.8108	1	1	1	1	0		0		1									0	0
641	42	0	2	1	2014	11	14.9054	1	0		1	0		0		1									0	0
642	38	0	2	1	2014	15.52	18.6318	1	0		1	0		0		2	2			1	6.5	0		0	0	0
643	35	0	2	1	2014	16.49	23.2897	1	0		0	0		0		2		1	原位腺癌						0	0
644	34	0	2	1	2015	20	14.9054	1	0		1	0		0		1									0	0
645	33	0	2	1	2015	26	35.4003	1	0		1	0		0		1									0	0
646	39	0	2	1	2015	17	15.837	1	0		1	0		0		1									0	0
647	53	1	2	1	2015	19	36.3319	1	0		0	1	VaIN2	0		1									0	0
648	40	0	1	1	2015	27	23.2897	1	1	1	1	0		0		1									0	0
649	47	0	2	1	2015	20	25.1529	1	0		1	0		0		1									0	0
650	51	1	1	1	2015	14	18.6318	1	1	1	1	0		0		1									0	0
651	39	0	2	1	2015	19.4	34.4688	1	1	3	0	0		0		2	2			1	9	1	28	1	0	0
652	42	0	2	1	2015	15	15.837	0	0		0	0		0		1									0	0
653	52	1	2	1	2015	18	26.0845	1	1	1	1	0		0		1									0	0
654	47	0	2	2	2015	15	15.9885	1	0		1	0		0		1									0	0
655	51	1	2	2	2015	26	40.4415	1	1	2	0	0		0		1									0	0
656	41	0	2	2	2016	15	34.7985	0	0		0	0		0		1									0	0
657	37	0	2	2	2016	13	27.2745	1	0		1	0		0		1									0	0
658	54	1	2	1	2016	17	34.4688	1	0		0	0		0		1									0	0
659	61	1	1	1	2016	16	32.6056	1	0		1	0		0		1									0	0
660	41	0	2	1	2016	13	38.1951	1	0		1	0		0		1									0	0
661	46	0	2	1	2016	17	26.0845	1	0		1	0		0		1									0	0
662	44	0	2	1	2016	20	29.8108	1	1	1	0	0		0		1									0	0
663	46	0	2	1	2016	13	27.0161	1	0		1	0		0		1									0	0
664	35	0	1	1	2016	11	13.9738	1	0		1	0		0		1									0	0
665	54	1	2	2	2016	33	27.2745	1	0		0	0		0		1									0	0
666	54	1	2	2	2016	17	25.3935	1	0		1	0		0		1									0	0
667	36	0	2	2	2017	15	15.9885	1	1	1	1	0		0		1									0	0
668	51	1	1	1	2017	24	28.8792	1	1	2	1	0		0		1									0	0
669	37	0	2	2	2017	16	41.382	1	0		1	0		0		1									0	0
670	39	0	2	1	2017	13	41.9215	1	0		1	0		0		1									0	0
671	57	1	2	1	2017	17	32.6056	1	0		1	0		0		1									0	0
672	36	0	2	1	2017	13	38.1951	1	0		1	0		0		1									0	0
673	47	0	2	2	2017	12	18.81	1	0		0	0		0		1									0	0
674	34	0	2	1	2017	17	24.2213	1	0		1	0		0		1									0	0
675	39	0	2	1	2017	14	28.8792	0	0		0	0		0		1									0	0
676	38	0	2	1	2018	30	26.0845	1	0		1	0		0		1									0	0
677	67	1	2	1	2018	17	32.6056	1	0		1	0		0		1									0	0
678	39	0	2	2	2018	32	42.3225	1	0		0	0		0		1									0	0
679	40	0	2	1	2018	20	25.1529	1	1	2	1	0		0		1									0	0
680	42	0	2	1	2018	12	36.3319	1	0		0	0		0		1									0	0
681	36	0	2	2	2018	22	25.3935	0	0		0	0		0		1									0	0
682	47	0	2	1	2018	10	40.9899	1	0		1	0		0		1									0	0
683	52	1	2	1	2018	11	19.5633	1	0		1	0		0		1									0	0
684	25	0	2	1	2018	17	29.8108	1	0		1	0		0		1									0	0
685	44	0	2	1	2018	23	17.7002	1	0		1	0		0		1									0	0
686	29	0	1	1	2018	16	29.8108	1	0		1	0		0		1									0	0
687	27	0	2	1	2018	15	20.4949	1	0		0	0		0		1									0	0
688	54	1	2	1	2018	17	22.3581	1	1	1	1	0		0		1									0	0
689	57	1	2	1	2018	15	35.4003	1	0		1	0		0		1									0	0
690	45	0	2	1	2018	15	23.2897	1	0		1	0		0		1									0	0
691	59	1	2	2	2018	16	31.977	1	1	1	1	0		0		1									0	0
692	29	0	2	2	2018	17.46	20.691	1	1	2	1	0		0		2		1	原位腺癌						0	0
693	59	1	2	2	2018	19	14.1075	1	0		1	0		0		1									0	0
694	64	1	2	2	2018	19	14.1075	1	0		1	0		0		1									0	0
695	29	0	2	1	2019	16	37.2635	1	0		0	0		0		1									0	0
696	45	0	1	1	2019	13	35.4003	1	1	3	1	0		0		1									0	0
697	31	0	2	1	2019	12	23.2897	1	0		1	0		0		1									0	0
698	59	1	2	2	2019	12	15.9885	1	0		0	0		0		1									0	0
699	39	0	1	1	2019	20	13.9738	0	0		1	0		0		1									0	0
700	52	1	2	1	2010	20	18.6318	1	0		0	0		0		1									0	0
701	46	0	2	1	2010	29	41.9215	1	0		1	0		0		1									0	0
702	48	0	2	2	2010	16	27.2745	1	0		1	0		0		1									0	0
703	37	0	2	1	2010	23	41.9215	1	0		0	0		0		1									0	0
704	48	0	1	1	2010	19	15.837	0	0		0	0		0		1									0	0
705	46	0	1	1	2010	19	26.0845	1	0		0	0		0		1									0	0
706	28	0	1	1	2010	16	22.3581	1	0		1	0		0		1									0	0
707	33	0	2	1	2011	11	20.4949	1	0		1	0		0		1									0	0
708	56	1	2	1	2011	14.55	29.8108	1	0		0	0		0		2	1			1	1	0		0	0	0
709	30	0	2	1	2011	16	40.9899	1	0		0	0		0		1									0	0
710	43	0	2	2	2011	12	34.7985	1	0		1	0		0		1									0	0
711	26	0	2	1	2011	34	40.0583	1	0		0	0		0		1									0	0
712	37	0	1	1	2011	17.46	22.3581	1	0		0	0		0		2		1	原位腺癌						0	0
713	48	0	2	1	2012	21	15.837	0	0		0	0		0		1									0	0
714	62	1	2	2	2012	19	31.0365	1	0		0	0		0		1									0	0
715	46	0	2	1	2012	20	24.2213	1	0		1	0		0		1									0	0
716	32	0	2	2	2012	19	18.81	1	0		1	0		0		1									0	0
717	41	0	1	1	2012	12	14.9054	1	0		1	0		0		1									0	0
718	39	0	1	1	2012	14	39.1267	1	0		1	0		0		1									0	0
719	28	0	2	1	2013	18	27.9476	1	0		0	0		0		1									0	0
720	36	0	2	1	2013	19	19.5633	1	0		1	0		0		1									0	0
721	48	0	1	1	2013	20	23.2897	1	0		1	0		0		1									0	0
722	43	0	2	2	2013	19	22.572	1	0		1	0		0		1									0	0
723	48	0	1	1	2013	29	35.4003	1	0		1	0		0		1									0	0
724	39	0	2	1	2013	12	30.7424	1	0		1	0		0		1									0	0
725	26	0	1	1	2013	15	16.7686	1	0		1	0		0		1									0	0
726	59	1	2	1	2014	11.64	13.9738	1	1	3	1	0		0		2	2			1	9	1	10	0	0	0
727	34	0	2	1	2014	10	39.1267	1	0		0	0		0		1									0	0
728	34	0	2	2	2014	32	39.501	1	0		1	0		0		1									0	0
729	40	0	2	2	2014	32	17.8695	1	0		1	0		0		1									0	0
730	36	0	1	1	2014	11	40.0583	1	0		1	0		0		1									0	0
731	35	0	2	1	2014	10	40.0583	1	1	2	1	0		0		1									0	0
732	40	0	2	1	2015	18	19.5633	1	0		1	0		0		1									0	0
733	41	0	2	1	2015	14	32.6056	1	1	2	0	0		0		1									0	0
734	30	0	2	1	2016	17	13.9738	1	0		0	0		0		1									0	0
735	59	1	2	2	2016	15	22.572	0	0		0	0		0		1									0	0
736	26	0	2	1	2016	15	17.7002	0	0		0	0		0		1									0	0
737	60	1	2	1	2016	11.64	33.5372	1	0		0	0		0		2	2			1	4	1	5	0	0	0
738	46	0	1	1	2016	10	21.4265	1	0		1	0		0		1									0	0
739	44	0	2	1	2016	23	33.5372	1	0		1	0		0		1									0	0
740	61	1	2	1	2016	15	27.9476	1	0		1	0		0		1									0	0
741	44	0	2	1	2016	11	22.3581	1	1	1	1	0		0		1									0	0
742	60	1	1	1	2016	12.61	39.1267	1	1	1	1	0		0		2	1			1	0.5	1	0.5	0	0	0
743	40	0	2	1	2017	19	25.1529	1	0		1	0		0		1									0	0
744	28	0	2	1	2017	18	27.0161	1	0		1	0		0		1									0	0
745	43	1	2	2	2017	18	22.572	1	0		1	0		0		1									0	0
746	41	0	2	1	2017	12	27.0161	1	0		0	0		0		1									0	0
747	45	0	2	2	2017	26	34.7985	1	0		0	0		0		1									0	0
748	27	0	2	2	2017	14	15.048	1	0		1	0		0		1									0	0
749	29	0	2	1	2017	18	19.5633	1	0		1	0		0		1									0	0
750	49	0	1	1	2017	16	38.1951	1	0		1	0		0		1									0	0
751	36	0	2	1	2017	22	15.837	1	0		1	0		0		1									0	0
752	28	0	2	1	2017	20	14.9054	1	0		1	0		0		1									0	0
753	55	1	2	2	2017	22	14.1075	1	0		1	0		0		1									0	0
754	52	0	2	2	2017	13	42.3225	1	0		0	0		0		1									0	0
755	36	0	2	1	2018	18.43	14.9054	1	0		0	0		0		2		1	原位腺癌						0	0
756	53	0	2	1	2018	14	15.837	1	0		1	0		0		1									0	0
757	40	0	2	1	2018	13	16.7686	1	0		1	0		0		1									0	0
758	42	0	2	1	2018	11	20.4949	1	0		0	0		0		1									0	0
759	31	0	2	2	2018	10	28.215	0	0		0	0		0		1									0	0
760	47	0	2	2	2018	15	27.2745	1	0		1	0		0		1									0	0
761	35	0	2	1	2018	10	14.9054	1	0		0	0		0		1									0	0
762	36	0	2	2	2019	12.61	16.929	1	0		0	0		0		2		1	原位腺癌						0	0
763	62	1	2	1	2019	12	17.7002	1	0		1	0		0		1									0	0
764	40	0	2	1	2019	10	25.1529	1	0		0	0		0		1									0	0
765	42	1	2	1	2019	10	39.1267	1	0		0	0		0		1									0	0
766	37	0	2	1	2010	12	35.4003	1	0		1	0		0		1									0	0
767	42	0	2	1	2010	13	18.6318	1	0		1	0		0		1									0	0
768	44	0	1	1	2010	18	29.8108	1	0		0	0		0		1									0	0
769	30	0	1	1	2010	18	18.6318	1	0		0	0		0		1									0	0
770	34	0	2	1	2011	14	28.8792	1	0		1	0		0		1									0	0
771	42	0	1	1	2011	11	20.4949	1	0		1	0		0		1									0	0
772	36	0	2	2	2011	17	33.858	1	1	2	0	0		0		1									0	0
773	58	1	1	1	2011	29	22.3581	1	0		1	1	VaIN2	0		1									0	0
774	33	0	2	2	2011	13	35.739	1	0		1	0		0		1									0	0
775	33	0	2	2	2011	10	20.691	1	0		1	0		0		1									0	0
776	28	0	2	2	2011	13	21.6315	1	0		0	0		0		1									0	0
777	47	0	2	1	2011	19	22.3581	1	0		1	0		0		1									0	0
778	47	0	2	2	2012	10	24.453	1	0		1	0		0		1									0	0
779	32	0	2	1	2012	10	27.0161	1	0		1	0		0		1									0	0
780	34	0	2	1	2012	16	38.1951	1	1	2	1	0		0		1									0	0
781	72	1	2	1	2012	19	36.3319	1	1	1	1	0		0		1									0	0
782	43	0	1	1	2012	18	28.8792	1	0		1	0		0		1									0	0
783	38	0	2	1	2012	12	27.0161	1	0		1	0		0		1									0	0
784	38	0	2	1	2013	20	39.1267	1	0		1	0		0		1									0	0
785	39	0	2	2	2013	15	27.2745	1	0		0	0		0		1									0	0
786	25	0	2	1	2013	11	29.8108	1	0		0	0		0		1									0	0
787	40	0	2	1	2013	15	13.9738	1	0		0	0		0		1									0	0
788	38	0	2	1	2013	12	16.7686	1	0		0	0		0		1									0	0
789	32	0	2	1	2013	11	21.4265	1	1	2	1	0		0		1									0	0
790	33	0	2	1	2013	10	27.9476	1	0		0	0		0		1									0	0
791	37	0	2	1	2013	18	22.3581	1	0		1	0		0		1									0	0
792	60	1	2	2	2013	21	31.0365	1	0		1	0		0		1									0	0
793	24	0	2	1	2013	19	27.0161	1	1	3	1	0		0		1									0	0
794	72	1	2	1	2014	15.52	38.1951	1	1	1	0	0		0		2	1			0		0		0	0	0
795	50	0	2	2	2014	15	35.739	1	0		1	0		0		1									0	0
796	34	0	2	1	2014	16	34.4688	1	0		1	0		0		1									0	0
797	31	0	2	1	2014	11	23.2897	1	0		0	0		0		1									0	0
798	34	0	1	1	2014	17	15.837	1	0		1	0		0		1									0	0
799	37	0	2	1	2014	14	30.7424	1	0		1	0		0		1									0	0
800	39	0	2	1	2015	26	28.8792	0	0		0	0		0		1									1	0
801	25	0	2	2	2015	32	38.5605	1	0		1	0		0		1									0	0
802	52	1	2	1	2015	10	18.6318	1	0		1	0		0		1									0	0
803	36	0	2	1	2015	18	16.7686	1	0		0	0		0		1									0	0
804	29	0	1	1	2015	12	26.0845	1	1	2	1	0		0		1									0	0
805	36	0	2	1	2015	17	36.3319	1	0		0	0		0		1									0	0
806	45	0	2	1	2015	10	34.4688	1	0		1	0		0		1									0	0
807	41	0	2	2	2015	12	16.929	1	0		0	0		0		1									0	0
808	39	0	2	1	2015	10	18.6318	1	0		1	0		0		1									0	0
809	42	0	2	2	2016	15.52	26.334	1	1	3	1	0		0		2	2			1	10	1	7	0	0	0
810	43	0	2	2	2016	14	35.739	1	1	1	1	0		0		1									0	0
811	37	0	2	2	2016	18	15.048	1	0		1	0		0		1									0	0
812	39	0	2	1	2016	17	41.9215	1	0		1	0		0		1									0	0
813	30	0	2	2	2016	19	26.334	1	0		0	0		0		1									0	0
814	53	1	2	2	2016	27	31.977	1	0		1	0		0		1									0	0
815	35	0	2	2	2016	13	15.9885	1	0		0	0		0		1									0	0
816	29	0	2	2	2016	24	34.7985	1	1	2	1	0		0		1									0	0
817	60	1	2	2	2017	16	25.3935	1	0		0	0		0		1									0	0
818	35	0	2	2	2017	16	33.858	1	1	2	1	0		0		1									0	0
819	47	0	2	1	2017	11	14.9054	1	0		0	0		0		1									0	0
820	49	0	2	1	2017	10	28.8792	1	0		1	0		0		1									0	0
821	44	0	2	1	2017	25	32.6056	1	0		1	0		0		1									0	0
822	34	0	2	1	2017	20	15.837	1	1	3	1	0		0		1									0	0
823	66	1	2	2	2017	11	26.334	0	0		0	0		0		1									0	0
824	39	0	1	1	2017	16	35.4003	1	0		1	0		0		1									0	0
825	36	0	2	1	2017	14.55	27.0161	1	0		0	0		0		2		1	原位腺癌						0	0
826	47	0	2	1	2017	19	37.2635	1	0		1	0		0		1									0	0
827	55	1	2	2	2017	15	40.4415	1	0		1	0		0		1									0	0
828	43	0	2	1	2018	17	28.8792	1	0		1	0		0		1									0	0
829	33	0	2	2	2018	14	37.62	1	0		1	0		0		1									0	0
830	37	0	2	1	2018	10	35.4003	1	0		0	0		0		1									0	0
831	33	0	2	1	2018	15	39.1267	1	0		1	0		0		1									0	0
832	37	0	2	1	2018	11	13.9738	1	0		1	0		0		1									0	0
833	38	0	2	2	2018	14	38.5605	1	0		0	0		0		1									0	0
834	44	0	2	1	2018	16	15.837	1	0		1	0		0		1									0	0
835	63	1	2	1	2018	13	28.8792	0	0		0	0		0		1									0	0
836	40	0	2	2	2018	30	34.7985	0	0		0	0		0		1									0	0
837	56	1	1	1	2018	12	36.3319	0	0		0	0		0		1									0	0
838	28	0	2	1	2018	13	24.2213	1	0		0	0		0		1									0	0
839	46	0	2	2	2018	15	24.453	1	0		1	0		0		1									0	0
840	32	0	1	1	2019	31	19.5633	1	0		0	0		0		1									0	0
841	45	0	1	1	2019	18	36.3319	1	0		0	0		0		1									0	0
842	28	0	2	2	2010	18	37.62	1	0		0	0		0		1									0	0
843	28	0	2	2	2010	31	42.3225	1	0		1	0		0		1									0	0
844	34	0	2	2	2010	33	15.048	1	1	2	1	0		0		1									0	0
845	35	0	2	2	2010	11	31.977	1	0		1	0		0		1									0	0
846	48	0	2	2	2010	10	30.096	1	0		1	0		0		1									0	0
847	32	0	2	1	2010	19	13.9738	1	0		1	0		0		1									0	0
848	37	0	2	1	2011	11	26.0845	1	0		0	0		0		1									0	0
849	43	0	2	2	2011	22	16.929	1	0		0	0		0		1									0	0
850	35	0	1	1	2011	18	18.6318	1	0		1	0		0		1									0	0
851	43	0	2	1	2012	12	35.4003	1	0		1	0		0		1									0	0
852	34	0	2	1	2012	11.64	18.6318	1	1	1	0	0		0		2	2			1	5	1	12	0	0	0
853	37	0	1	1	2012	13	26.0845	1	0		1	0		0		1									0	0
854	28	0	2	1	2012	18	19.5633	1	0		1	0		0		1									0	0
855	44	0	1	1	2012	20	36.3319	1	0		1	0		0		1									0	0
856	34	0	2	2	2012	11	21.6315	1	1	1	1	0		0		1									0	0
857	35	0	2	1	2012	28	31.674	1	0		1	0		0		1									0	0
858	45	0	2	2	2013	14.55	16.929	1	0		1	0		0		2		1	原位腺癌						0	0
859	44	1	1	1	2013	19	13.9738	1	0		0	0		0		1									0	0
860	43	0	2	1	2014	11	26.0845	0	0		0	0		0		1									0	0
861	32	0	2	1	2014	14	29.8108	1	0		1	0		0		1									0	0
862	39	0	2	1	2014	18	21.4265	1	0		1	0		0		1									0	0
863	49	0	2	2	2014	15.52	23.5125	1	1	1	1	0		0		2	2			1	5	0		0	0	0
864	40	0	2	1	2014	27	25.1529	1	0		1	0		0		1									0	0
865	39	0	2	1	2014	26	31.674	1	0		1	0		0		1									0	0
866	44	0	1	1	2014	19	36.3319	1	0		1	0		0		1									0	0
867	42	0	2	2	2014	15	40.4415	1	0		1	0		0		1									0	0
868	31	0	1	1	2014	14	21.4265	1	0		0	0		0		1									0	0
869	37	0	2	1	2014	13	40.0583	1	0		0	0		0		1									0	0
870	34	0	2	1	2014	12	36.3319	1	0		1	0		0		1									0	0
871	29	0	2	1	2014	16	31.674	1	0		1	0		0		1									0	0
872	32	0	2	2	2014	13	32.9175	1	0		0	0		0		1									0	0
873	44	0	2	2	2015	14	18.81	1	0		1	0		0		1									0	0
874	39	0	2	2	2015	14	30.096	1	0		1	0		0		1									0	0
875	42	0	2	1	2015	12	30.7424	1	1	1	1	0		0		1									0	0
876	40	0	1	1	2015	10	22.3581	1	1	2	1	0		0		1									0	0
877	52	1	2	2	2015	22	39.501	0	0		0	0		0		1									0	0
878	48	0	2	2	2015	14	25.3935	1	0		1	0		0		1									0	0
879	39	0	2	2	2015	10	15.9885	1	0		1	0		0		1									0	0
880	37	0	2	1	2015	18	30.7424	1	0		1	0		0		1									0	0
881	42	0	1	1	2015	19	17.7002	1	0		1	0		0		1									0	0
882	44	0	2	2	2016	10	42.3225	1	1	3	1	0		0		1									1	0
883	35	0	2	2	2016	29	21.6315	1	0		1	0		0		1									0	0
884	69	1	2	2	2016	13	14.1075	0	0		0	0		0		1									0	0
885	46	0	2	2	2016	11	36.6795	1	0		0	0		0		1									0	0
886	49	0	2	1	2016	20	23.2897	1	1	2	1	0		0		1									0	0
887	41	0	1	1	2016	20	26.0845	1	0		1	0		0		1									0	0
888	36	0	2	2	2016	15	32.9175	1	0		1	0		0		1									0	0
889	49	1	1	1	2016	10	27.0161	0	0		0	0		0		1									0	0
890	48	0	1	1	2016	15	14.9054	1	0		1	0		0		1									0	0
891	41	0	2	1	2016	12	28.8792	1	0		1	0		0		1									0	0
892	64	1	2	2	2017	15	34.7985	1	0		0	0		0		1									0	0
893	37	0	2	2	2017	16	19.7505	1	0		1	0		0		1									0	0
894	35	0	2	2	2017	11	27.2745	1	1	2	0	0		0		1									0	0
895	45	0	2	2	2017	15	30.096	1	0		1	0		0		1									0	0
896	31	0	2	1	2017	11	17.7002	1	0		0	0		0		1									0	0
897	27	0	2	1	2017	10.67	36.3319	1	0		0	0		0		2	2			1	4	1	10	0	0	0
898	38	0	2	2	2017	19	15.9885	1	0		1	0		0		1									0	0
899	31	0	1	1	2017	13	19.5633	1	1	3	1	0		0		1									0	0
900	30	0	2	1	2017	16	32.6056	1	0		0	0		0		1									0	0
901	36	0	2	1	2018	19	19.5633	1	0		1	0		0		1									0	0
902	62	1	2	2	2018	16	16.929	1	0		0	0		0		1									0	0
903	37	0	2	2	2018	9.7	22.572	1	1	1	0	0		0		2		1	原位腺癌						0	0
904	30	0	2	2	2018	15	15.048	1	0		0	0		0		1									0	0
905	49	0	2	1	2018	19	31.674	1	0		1	0		0		1									0	0
906	51	1	2	1	2018	11	23.2897	1	1	1	1	0		0		1									0	0
907	36	0	2	2	2018	23	33.858	1	0		1	0		0		1									0	0
908	26	0	2	2	2018	11	24.453	1	0		0	0		0		1									0	0
909	53	1	2	2	2018	11	20.691	1	1	1	1	0		0		1									0	0
910	40	0	2	1	2018	20	16.7686	1	0		1	1	VaIN2	0		1									0	0
911	46	0	2	2	2019	33	23.5125	1	0		1	0		0		1									0	0
912	56	1	2	2	2019	19	31.0365	1	0		1	0		0		1									0	0
913	30	0	2	1	2019	13	38.1951	1	0		1	0		0		1									0	0
914	50	0	1	1	2019	17	17.7002	1	0		1	0		0		1									0	0
915	42	0	2	2	2010	18	34.7985	1	0		1	0		0		1									0	0
916	42	0	1	1	2010	17	40.0583	1	0		0	0		0		1									0	0
917	29	0	2	2	2010	32.01	40.4415	1	0		1	0		0		2	2			1	5	1	8	0	0	0
918	41	0	2	1	2010	20	28.8792	1	0		1	0		0		1									0	0
919	58	1	2	1	2010	14	19.5633	0	0		0	0		0		1									0	0
920	27	0	2	2	2011	18	42.3225	1	0		0	0		0		1									0	0
921	46	0	2	2	2011	19	38.5605	1	0		1	0		0		1									0	0
922	32	0	1	1	2011	10.67	17.7002	1	1	3	1	0		0		2	2			1	9	1	14	0	0	0
923	28	0	2	2	2011	16	24.453	1	0		1	0		0		1									0	0
924	42	0	2	1	2012	11	14.9054	1	0		1	0		0		1									0	0
925	41	0	2	1	2012	17	22.3581	1	0		1	0		0		1									0	0
926	35	0	2	1	2012	9.7	16.7686	1	0		1	0		0		2		1	原位腺癌						0	0
927	27	0	2	1	2012	10	41.9215	1	0		1	0		0		1									0	0
928	47	0	2	2	2012	26	22.572	1	1	2	1	0		0		1									0	0
929	52	1	1	1	2012	16	19.5633	1	0		1	0		0		1									0	0
930	48	0	2	2	2013	19	20.691	1	0		1	0		0		1									1	0
931	45	0	2	1	2013	14	20.4949	1	1	1	1	0		0		1									0	0
932	43	0	1	1	2013	16	26.0845	1	0		0	0		0		1									0	0
933	33	0	2	1	2014	18	40.0583	1	0		1	0		0		1									0	0
934	41	0	2	1	2014	15	19.5633	1	1	1	1	0		0		1									0	0
935	60	1	2	1	2014	19	23.2897	1	1	2	1	0		0		1									0	0
936	51	1	2	2	2014	10	40.4415	1	0		1	0		0		1									0	0
937	55	1	2	2	2014	22	23.5125	1	0		0	0		0		1									0	0
938	38	0	1	1	2014	19	37.2635	1	0		1	0		0		1									0	0
939	61	1	1	1	2014	11	30.7424	1	1	1	1	0		0		1									0	0
940	35	0	1	1	2014	10	36.3319	1	0		0	0		0		1									0	0
941	42	0	2	1	2014	19	36.3319	1	0		0	0		0		1									0	0
942	48	0	2	2	2014	28	26.334	1	0		1	0		0		1									0	0
943	42	0	2	2	2014	10	19.7505	1	0		1	0		0		1									0	0
944	61	1	2	1	2015	20	28.8792	1	1	1	1	0		0		1									0	0
945	46	0	2	1	2015	11	27.9476	1	0		1	0		0		1									0	0
946	33	0	2	1	2015	15	38.1951	1	0		0	0		0		1									0	0
947	30	0	1	1	2015	15	22.3581	1	0		0	0		0		1									0	0
948	56	1	2	1	2015	12	28.8792	0	0		0	1	VaIN2	0		1									0	0
949	48	0	2	2	2015	22	29.1555	1	0		1	0		0		1									0	0
950	44	0	2	1	2015	20	33.5372	1	0		0	0		0		1									0	0
951	39	0	2	2	2015	18	14.1075	1	0		0	0		0		1									0	0
952	39	0	2	1	2016	10	27.9476	1	0		1	0		0		1									0	0
953	57	1	2	2	2016	16.49	31.0365	1	1	1	0	0		0		2	2			1	5	1	9	0	0	0
954	33	0	1	1	2016	22	41.9215	1	0		1	0		0		1									0	0
955	46	0	2	1	2016	18	15.837	1	0		1	0		0		1									0	0
956	36	0	2	2	2016	20	33.858	1	0		1	0		0		1									0	0
957	37	0	2	1	2016	12	14.9054	1	0		0	0		0		1									0	0
958	44	0	2	1	2016	32	40.9899	1	0		0	0		0		1									0	0
959	40	1	2	1	2016	11	21.4265	1	0		1	0		0		1									0	0
960	30	0	2	1	2016	15	30.7424	1	0		1	0		0		1									0	0
961	34	0	2	1	2016	26	22.3581	1	0		1	0		0		1									0	0
962	36	0	2	2	2016	12.61	26.334	1	0		1	0		0		2	2			1	5	1	8.5	0	0	0
963	37	0	2	2	2017	17	41.382	1	0		1	0		0		1									0	0
964	56	1	2	2	2017	14	23.5125	1	0		1	0		0		1									0	0
965	29	0	1	1	2017	20	36.3319	0	0		0	0		0		1									0	0
966	26	0	2	2	2017	10	31.977	1	0		1	0		0		1									0	0
967	44	0	1	1	2017	13.58	36.3319	1	0		0	0		0		2		1	原位腺癌						0	0
968	29	0	1	1	2017	14.55	32.6056	1	1	3	1	0		0		2	2			1	5	1	11	0	0	0
969	40	0	2	1	2017	20	37.2635	1	0		0	0		0		1									0	0
970	42	1	2	1	2017	20	20.4949	1	0		1	0		0		1									0	0
971	54	1	2	2	2017	18	19.7505	0	0		0	0		0		1									0	0
972	42	0	2	1	2017	12	17.7002	0	0		0	0		0		1									0	0
973	68	1	2	2	2018	24	27.2745	1	0		1	0		0		1									0	0
974	35	0	2	2	2018	18	30.096	1	0		1	0		0		1									0	0
975	46	0	2	1	2018	18	19.5633	1	1	1	1	0		0		1									0	0
976	61	1	1	1	2018	11	22.3581	1	0		1	0		0		1									0	0
977	39	0	2	1	2018	13.58	17.7002	1	1	2	0	0		0		2	2			1	15	1	5	0	0	0
978	66	1	2	2	2018	15	31.977	1	0		1	0		0		1									0	0
979	42	0	2	2	2018	18	14.1075	1	0		1	0		0		1									0	0
980	31	0	2	2	2018	17	42.3225	0	0		0	0		0		1									0	0
981	43	0	2	2	2018	15	24.453	1	0		1	0		0		1									0	0
982	45	0	2	1	2019	11	40.0583	1	0		1	0		0		1									0	0
983	48	0	1	1	2019	24	22.3581	0	0		0	0		0		1									0	0
984	34	0	2	1	2019	10	30.7424	1	0		1	0		0		1									0	0
985	62	1	2	2	2019	31	39.501	0	0		0	0		0		1									0	0
986	44	0	2	2	2010	15.52	26.334	1	1	2	0	0		1	cancer	2	2			1	3.5	0		0	0	0
987	29	0	1	1	2010	16	23.2897	1	0		1	0		0		1									0	0
988	40	0	1	1	2010	11	22.3581	1	0		1	0		0		1									0	0
989	58	1	2	1	2011	14	20.4949	1	0		1	0		0		1									0	0
990	40	0	2	1	2011	20	30.7424	1	0		1	0		0		1									0	0
991	34	0	2	1	2011	17	40.9899	1	0		1	0		0		1									0	0
992	38	0	2	2	2011	15	40.4415	1	0		0	0		0		1									0	0
993	37	0	2	2	2011	9.7	18.81	1	0		0	0		0		2	2			1	4	1	4	0	0	0
994	35	0	1	1	2011	15	22.3581	1	0		1	0		0		1									0	0
995	37	0	2	1	2011	10	27.0161	1	0		1	0		0		1									0	0
996	39	0	2	1	2011	10	41.9215	1	0		1	0		0		1									0	0
997	33	0	1	1	2011	15	34.4688	1	0		0	0		0		1									0	0
998	39	0	1	1	2011	35	20.4949	1	0		1	0		0		1									0	0
999	38	0	2	1	2012	13.58	34.4688	1	1	2	0	0		0		2	2			1	7	1	4	0	0	0
1000	40	0	2	1	2012	12	24.2213	1	0		1	0		0		1									0	0
1001	37	0	1	1	2012	17	17.7002	1	0		1	0		0		1									0	0
1002	28	0	2	1	2012	14	15.837	1	0		1	0		0		1									0	0
1003	33	0	2	2	2013	14	23.5125	1	0		1	0		0		1									0	0
1004	46	0	1	1	2013	20	41.9215	1	1	1	1	0		0		1									0	0
1005	43	0	2	1	2013	19	20.4949	1	1	2	1	0		0		1									0	0
1006	51	1	2	2	2014	10	31.0365	1	0		1	0		0		1									0	0
1007	54	1	2	1	2014	14	17.7002	1	0		1	0		0		1									0	0
1008	36	0	2	1	2014	15	26.0845	1	0		1	0		0		1									0	0
1009	44	1	2	1	2014	15	31.674	1	0		1	0		0		1									0	0
1010	46	0	2	2	2014	18	27.2745	1	1	1	1	0		0		1									0	0
1011	37	0	2	1	2014	16	39.1267	0	0		0	0		0		1									0	0
1012	38	0	2	2	2014	15	30.096	1	0		1	0		0		1									0	0
1013	31	0	2	2	2015	13	20.691	1	0		0	0		0		1									0	0
1014	41	0	2	2	2015	29	25.3935	1	0		1	0		0		1									0	0
1015	48	0	2	1	2015	13	15.837	1	0		1	0		0		1									0	0
1016	43	0	2	2	2015	11	20.691	1	0		1	0		0		1									0	0
1017	52	1	2	1	2015	18	23.2897	1	1	1	1	0		0		1									0	0
1018	42	0	2	2	2016	30	23.5125	1	0		1	0		0		1									0	0
1019	41	0	2	1	2016	14	21.4265	1	0		1	0		0		1									0	0
1020	35	0	2	1	2016	15	40.0583	1	0		0	0		0		1									0	0
1021	58	1	2	1	2016	12	40.0583	1	0		1	0		0		1									0	0
1022	66	1	2	2	2016	27	24.453	1	0		1	0		0		1									0	0
1023	44	0	2	2	2017	13	18.81	1	0		1	0		0		1									0	0
1024	44	0	2	2	2017	9.7	35.739	1	0		1	0		0		2		1	原位腺癌						0	0
1025	31	0	2	2	2017	23	25.3935	0	0		0	0		0		1									0	0
1026	39	0	1	1	2017	12	25.1529	1	0		1	0		0		1									0	0
1027	42	0	2	2	2017	17	33.858	1	0		1	0		0		1									0	0
1028	69	1	2	2	2017	18	27.2745	1	0		1	0		0		1									0	0
1029	42	0	2	1	2017	15	14.9054	1	0		1	0		0		1									0	0
1030	46	0	2	2	2017	28	15.9885	1	0		1	0		0		1									0	0
1031	48	0	2	1	2017	14	28.8792	1	0		1	0		0		1									0	0
1032	67	1	2	1	2017	25	20.4949	1	0		1	0		0		1									0	0
1033	28	0	1	1	2017	13	36.3319	1	0		1	0		0		1									0	0
1034	34	0	2	1	2017	20	41.9215	1	0		1	0		0		1									0	0
1035	38	0	2	1	2017	9.7	37.2635	1	0		1	0		0		2		1	原位腺癌						0	0
1036	38	0	2	2	2017	19	17.8695	1	0		1	0		0		1									0	0
1037	54	1	2	2	2018	10	42.3225	1	0		0	0		0		1									0	0
1038	38	0	2	2	2018	30	14.1075	1	0		1	0		0		1									0	0
1039	45	0	2	1	2018	18	34.4688	1	1	1	1	0		0		1									0	0
1040	39	0	1	1	2018	15	40.0583	1	0		1	0		0		1									0	0
1041	27	0	2	2	2018	11	41.382	1	0		1	0		0		1									0	0
1042	54	1	2	2	2018	12	22.572	1	0		0	0		0		1									0	0
1043	35	0	2	1	2018	11	41.9215	1	0		1	0		0		1									0	0
1044	32	0	2	1	2018	12	18.6318	1	0		0	0		0		1									0	0
1045	50	0	2	1	2018	19	30.7424	1	0		1	0		0		1									0	0
1046	55	1	2	2	2018	11	25.3935	1	0		1	0		0		1									0	0
1047	42	0	2	1	2018	17	34.4688	1	1	2	1	0		0		1									0	0
1048	40	0	2	1	2019	17	22.3581	1	0		0	0		0		1									0	0
1049	34	0	1	1	2019	16	18.6318	0	0		0	0		0		1									0	0
1050	29	0	2	2	2019	16.49	14.1075	1	0		0	0		0		2		1	原位腺癌						0	0
1051	36	0	1	1	2004	16	19.5633	1	0		1	0		0		1									1	0
1052	34	0	1	1	2004	14	26.0845	1	0		1	0		0		1									0	0
1053	39	0	1	1	2004	11	30.7424	1	0		0	0		0		1									0	0
1054	24	0	1	1	2005	19	13.9738	0	0		0	0		0		1									0	0
1055	32	0	1	1	2005	19	21.4265	1	0		1	0		0		1									0	0
1056	38	0	1	1	2006	10	29.8108	1	0		0	0		0		1									0	0
1057	45	0	1	1	2006	10	20.4949	1	0		0	0		0		1									0	0
1058	45	0	1	1	2006	13	38.1951	1	0		1	0		0		1									0	0
1059	46	0	1	1	2007	20	36.3319	1	0		1	0		0		1									0	0
1060	30	0	1	1	2007	12	40.0583	1	0		1	0		0		1									0	0
1061	46	0	1	1	2008	35	24.2213	1	0		1	0		0		1									0	0
1062	51	1	1	1	2008	13	26.0845	0	0		0	0		0		1									0	0
1063	43	0	1	1	2008	19	17.7002	0	0		0	0		0		1									0	0
1064	51	1	1	1	2008	16.49	14.9054	1	1	1	0	0		0		2	2			1	5	1	5	0	0	0
1065	36	0	1	1	2008	13	36.3319	1	0		1	0		0		1									0	0
1066	45	0	2	2	2009	21	42.3225	1	0		0	0		0		1									0	0
1067	21	0	2	1	2010	14	30.7424	1	0		1	0		0		1									0	0
1068	35	0	2	1	2010	19	13.9738	1	0		1	0		0		1									0	0
1069	46	0	2	2	2010	21	27.2745	1	0		1	0		0		1									0	0
1070	34	0	2	2	2010	15	18.81	1	0		1	0		0		1									0	0
1071	29	0	1	1	2010	11	17.7002	1	0		1	0		0		1									0	0
1072	33	0	1	1	2010	16	41.9215	1	0		1	0		0		1									0	0
1073	45	0	2	1	2011	29	20.4949	1	0		0	0		0		1									0	0
1074	24	0	2	2	2011	11	15.048	1	0		1	0		0		1									0	0
1075	29	0	2	1	2011	11	23.2897	1	0		1	0		0		1									0	0
1076	31	0	2	1	2011	20	33.5372	1	0		1	0		0		1									0	0
1077	36	0	1	1	2011	14	32.6056	1	0		0	0		0		1									0	0
1078	40	0	2	2	2011	14	23.5125	1	0		0	0		0		1									0	0
1079	40	0	2	1	2012	22	41.9215	1	0		0	0		0		1									0	0
1080	37	0	1	1	2012	18	22.3581	0	0		0	0		0		1									0	0
1081	30	0	2	1	2012	18.43	15.837	1	0		0	0		0		2		2	浸润性腺癌	1	0.5	1	0.5	0	0	0
1082	40	0	2	2	2012	32	23.5125	1	0		1	0		0		1									0	0
1083	45	0	2	1	2012	11	19.5633	1	0		1	0		0		1									0	0
1084	41	0	2	1	2013	16	26.0845	1	0		1	0		0		1									0	0
1085	30	0	1	1	2013	12	33.5372	1	0		1	0		0		1									0	0
1086	37	0	1	1	2013	10	36.3319	1	1	1	0	0		0		1									0	0
1087	40	0	1	1	2013	22.31	15.837	1	1	2	1	0		0		2	2			1	7	1	7	0	0	0
1088	38	0	1	1	2013	15	24.2213	1	0		1	0		0		1									0	0
1089	43	0	1	1	2014	18	40.9899	1	0		1	0		0		1									0	0
1090	42	0	2	1	2014	10	31.674	1	0		1	0		0		1									0	0
1091	41	0	1	1	2014	27	22.3581	1	0		0	0		0		1									0	0
1092	36	0	2	1	2014	11	41.9215	1	0		1	0		0		1									0	0
1093	36	0	2	1	2014	11	31.674	1	0		1	0		0		1									0	0
1094	63	1	2	2	2015	13.58	20.691	1	1	1	1	0		0		2	2			1	6	1	9	0	0	0
1095	49	0	2	1	2015	19	28.8792	1	0		0	0		0		1									0	0
1096	32	0	2	2	2015	19	22.572	1	0		1	0		0		1									0	0
1097	59	1	2	1	2015	13	36.3319	1	0		1	0		0		1									0	0
1098	42	0	2	2	2015	28	39.501	1	0		1	0		0		1									0	0
1099	56	1	2	2	2015	11.64	20.691	1	0		1	0		0		2	2			1	5	1	9	0	0	0
1100	42	0	2	2	2016	10	22.572	1	0		1	0		0		1									0	0
1101	39	0	2	1	2016	12	35.4003	1	0		0	0		0		1									0	0
1102	26	0	2	2	2016	17	27.2745	1	1	1	1	0		0		1									0	0
1103	26	0	2	1	2016	12	27.9476	1	1	2	1	0		0		1									0	0
1104	49	0	2	1	2016	17	40.9899	1	0		1	0		0		1									0	0
1105	47	0	2	1	2017	13	32.6056	1	1	2	1	0		0		1									0	0
1106	41	0	2	1	2017	20	26.0845	1	0		0	0		0		1									0	0
1107	36	0	2	1	2017	17	32.6056	1	0		1	0		0		1									0	0
1108	38	0	2	2	2017	12	21.6315	1	0		1	0		0		1									0	0
1109	37	0	2	2	2017	15	36.6795	1	0		1	0		0		1									0	0
1110	30	0	2	1	2017	10	40.0583	1	0		0	0		0		1									0	0
1111	39	0	2	1	2017	20	33.5372	1	0		0	0		0		1									0	0
1112	38	0	2	1	2017	14	26.0845	1	0		1	0		0		1									0	0
1113	40	0	1	1	2017	15.52	40.9899	1	1	2	0	1	cancer	0		2	2			1	7	1	4	0	0	0
1114	41	0	2	2	2018	15	32.9175	0	0		0	0		0		1									0	0
1115	64	1	2	1	2018	16	40.0583	1	1	1	1	0		0		1									0	0
1116	29	0	2	2	2018	14	19.7505	1	0		1	0		0		1									0	0
1117	62	1	2	2	2018	23	19.7505	1	0		1	0		0		1									0	0
1118	53	1	1	1	2018	16	37.2635	1	0		1	0		0		1									0	0
1119	49	0	2	1	2018	16	38.1951	1	1	3	1	1	VaIN3	0		1									0	0
1120	53	1	1	1	2018	12	27.9476	1	0		1	0		0		1									0	0
1121	55	1	1	1	2018	20	16.7686	0	0		0	0		0		1									0	0
1122	39	0	1	1	2018	11	22.3581	1	0		0	0		0		1									0	0
1123	45	0	2	2	2018	11	23.5125	1	0		0	0		0		1									0	0
1124	42	0	2	1	2019	15	26.0845	1	1	1	0	0		0		1									0	0
1125	44	0	2	1	2019	15	15.837	0	1	2	0	0		0		1									0	0
1126	52	1	2	2	2019	18.43	28.215	1	1	1	1	0		0		2	2			1	4.5	1	8	0	0	0
1127	38	0	1	1	2002	19	30.7424	1	0		1	0		0		1									0	0
1128	35	0	1	1	2003	19	14.9054	1	0		1	0		0		1									0	0
1129	43	0	2	2	2004	10	14.1075	1	0		0	0		0		1									0	0
1130	35	0	1	1	2004	11	38.1951	1	0		1	0		0		1									0	0
1131	36	0	1	1	2004	17	26.0845	1	0		1	0		0		1									0	0
1132	32	0	1	1	2004	15	40.9899	1	0		1	0		0		1									0	0
1133	27	0	1	1	2004	20	40.0583	1	0		0	0		0		1									0	0
1134	36	1	1	1	2005	13	30.7424	1	0		1	0		0		1									0	0
1135	41	0	1	1	2005	15	37.2635	1	0		0	0		0		1									0	0
1136	35	0	1	1	2005	18	35.4003	1	0		0	0		0		1									0	0
1137	36	0	2	2	2006	15	28.215	1	0		1	0		0		1									0	0
1138	25	0	1	1	2006	10	22.3581	1	0		1	0		0		1									0	0
1139	24	0	1	1	2006	12	40.0583	1	0		1	0		0		1									0	0
1140	33	0	1	1	2006	13	31.674	1	0		1	0		0		1									0	0
1141	41	0	1	1	2007	16	35.4003	0	0		0	0		0		1									0	0
1142	39	0	2	2	2007	10	21.6315	1	1	2	0	0		0		1									0	0
1143	31	0	2	2	2007	18	41.382	1	0		1	0		0		1									0	0
1144	30	0	1	1	2007	18	31.674	1	0		0	0		0		1									0	0
1145	36	0	1	1	2008	35	17.7002	1	0		1	0		0		1									0	0
1146	40	0	1	1	2008	18	38.1951	1	0		1	0		0		1									0	0
1147	36	0	1	1	2008	16	20.4949	1	0		1	0		0		1									0	0
1148	38	0	1	1	2008	16	15.837	1	0		0	0		0		1									0	0
1149	26	0	1	1	2008	20	26.0845	1	0		0	0		0		1									0	0
1150	40	0	2	2	2008	11	25.3935	1	0		1	0		0		1									0	0
1151	52	1	1	1	2008	12	22.3581	1	0		1	0		0		1									0	0
1152	46	0	1	1	2009	11	40.9899	0	0		0	0		0		1									0	0
1153	34	0	1	1	2009	19	41.9215	1	0		1	0		0		1									0	0
1154	45	0	1	1	2009	19	27.9476	1	0		1	0		0		1									0	0
1155	38	0	1	1	2009	20	17.7002	1	0		1	0		0		1									0	0
1156	43	0	2	1	2010	16	35.4003	1	0		0	0		0		1									0	0
1157	38	0	2	1	2010	14	20.4949	1	0		1	0		0		1									0	0
1158	40	0	2	1	2010	11	23.2897	1	1	2	1	0		0		1									0	0
1159	34	0	2	2	2011	16	36.6795	1	1	1	1	0		0		1									0	0
1160	52	1	2	1	2011	14	24.2213	1	0		1	0		0		1									0	0
1161	33	0	2	1	2011	18	32.6056	1	0		1	0		0		1									0	0
1162	49	0	2	1	2011	19	33.5372	1	0		0	0		0		1									0	0
1163	46	0	2	2	2011	15	22.572	1	0		1	0		0		1									0	0
1164	39	0	1	1	2011	12	36.3319	1	0		1	0		0		1									0	0
1165	37	0	2	1	2011	14	34.4688	1	0		0	0		0		1									0	0
1166	34	0	2	1	2012	16	30.7424	1	0		1	0		0		1									0	0
1167	38	0	2	1	2012	13	25.1529	1	1	1	1	0		0		1									0	0
1168	48	0	2	2	2012	16	37.62	1	0		1	0		0		1									0	0
1169	48	0	1	1	2012	12	30.7424	1	0		1	0		0		1									0	0
1170	29	0	2	2	2013	12	42.3225	1	0		0	0		0		1									0	0
1171	45	0	2	1	2013	13	33.5372	1	0		1	0		0		1									0	0
1172	42	0	1	1	2013	14	29.8108	1	0		1	0		0		1									0	0
1173	35	0	1	1	2013	11	32.6056	1	0		1	0		0		1									0	0
1174	36	0	2	1	2013	25	29.8108	1	0		1	0		0		1									0	0
1175	42	0	1	1	2013	20	27.9476	1	0		0	0		0		1									0	0
1176	30	0	2	2	2013	20	29.1555	1	1	2	1	0		0		1									0	0
1177	51	1	2	1	2014	18	32.6056	1	1	1	1	0		0		1									0	0
1178	44	0	2	2	2014	10	36.6795	1	0		1	0		0		1									0	0
1179	74	1	1	1	2014	26	29.8108	1	0		1	0		0		1									0	0
1180	38	0	2	1	2014	32	20.4949	1	0		1	0		0		1									0	0
1181	40	0	2	1	2014	13	16.7686	1	0		1	0		0		1									0	0
1182	46	0	2	1	2014	30	20.4949	1	1	1	1	0		0		1									0	0
1183	49	0	1	1	2014	32	17.7002	1	0		1	0		0		1									0	0
1184	42	0	2	1	2015	12	18.6318	1	0		0	0		0		1									0	0
1185	65	1	2	2	2015	17	31.0365	1	1	2	1	0		0		1									0	0
1186	25	0	1	1	2015	10	20.4949	0	0		0	0		0		1									0	0
1187	52	1	2	1	2015	16	25.1529	1	0		1	0		0		1									0	0
1188	46	0	1	1	2015	13	18.6318	1	1	3	1	0		0		1									0	0
1189	38	0	2	1	2015	15	27.9476	1	0		1	0		0		1									0	0
1190	47	1	2	1	2015	10	25.1529	1	0		1	0		0		1									0	0
1191	41	0	2	1	2015	12	14.9054	1	0		1	0		0		1									0	0
1192	43	0	1	1	2015	16	29.8108	1	0		0	1	VaIN1	0		1									0	0
1193	35	0	2	1	2015	14.55	27.9476	1	0		1	0		0		2	2			1	9	1	11	0	0	0
1194	32	0	2	2	2015	24	25.3935	1	0		1	0		0		1									0	0
1195	42	1	2	2	2015	22	25.3935	1	0		1	0		0		1									0	0
1196	35	0	2	2	2015	26	28.215	1	0		1	0		0		1									0	0
1197	28	0	2	1	2016	10	14.9054	1	0		0	0		0		1									0	0
1198	51	1	2	2	2016	10	38.5605	1	0		1	0		0		1									0	0
1199	41	0	2	1	2016	16	16.7686	1	0		1	0		0		1									0	0
1200	54	0	2	1	2017	16	15.837	1	0		0	0		0		1									0	0
1201	35	0	2	2	2017	10	18.81	1	0		1	0		0		1									0	0
1202	36	0	2	1	2017	12	23.2897	1	0		1	0		0		1									0	0
1203	31	0	1	1	2017	18.43	40.9899	1	1	1	1	0		0		2		1	原位腺癌						0	0
1204	38	0	2	1	2017	15	41.9215	1	0		1	0		0		1									0	0
1205	47	0	2	2	2017	17	19.7505	1	1	1	1	0		0		1									0	0
1206	44	0	2	2	2017	15	33.858	1	0		1	0		0		1									0	0
1207	33	0	2	1	2017	10	28.8792	1	1	3	1	0		0		1									0	0
1208	58	1	2	1	2018	10.67	29.8108	1	0		1	0		0		2	2			1	8	1	5	0	0	0
1209	37	0	2	1	2018	11	33.5372	1	0		0	0		0		1									0	0
1210	55	1	2	1	2018	20	27.9476	1	0		1	0		0		1									0	0
1211	34	0	2	2	2018	29	23.5125	1	0		1	0		0		1									0	0
1212	36	0	2	1	2018	14	37.2635	1	0		1	0		0		1									0	0
1213	43	1	2	2	2018	13	36.6795	1	0		0	0		0		1									0	0
1214	48	0	1	1	2018	28	37.2635	1	0		1	0		0		1									0	0
1215	25	0	2	1	2018	18	20.4949	1	0		0	0		0		1									0	0
1216	29	0	2	2	2018	33	34.7985	1	0		1	0		0		1									0	0
1217	60	1	2	1	2018	12	37.2635	0	0		0	0		0		1									0	0
1218	42	0	2	1	2018	11	23.2897	0	0		0	0		0		1									0	0
1219	41	0	2	1	2019	30	39.1267	1	0		1	0		0		1									0	0
1220	63	1	2	1	2019	11	24.2213	1	0		0	0		0		1									0	0
1221	56	1	1	1	2019	14	25.1529	1	1	1	1	0		0		1									0	0
1222	33	0	1	1	2003	11	30.7424	1	0		1	0		0		1									0	0
1223	41	0	1	1	2003	15	22.3581	1	0		1	0		0		1									0	0
1224	41	0	1	1	2003	14	26.0845	1	0		0	0		0		1									0	0
1225	32	0	1	1	2004	16	25.1529	1	1	2	1	0		0		1									0	0
1226	29	0	1	1	2004	30	40.9899	1	0		0	0		0		1									0	0
1227	42	0	1	1	2004	20	26.0845	1	0		1	0		0		1									0	0
1228	43	0	1	1	2005	13	38.1951	1	0		1	0		0		1									0	0
1229	31	0	1	1	2005	10	36.3319	1	0		1	0		0		1									0	0
1230	42	0	1	1	2005	16	24.2213	1	0		1	0		0		1									0	0
1231	40	0	1	1	2005	12	25.1529	1	0		1	0		0		1									0	0
1232	36	0	1	1	2006	11	38.1951	1	1	1	0	0		0		1									0	0
1233	34	0	2	2	2007	19	36.6795	1	0		0	0		0		1									0	0
1234	52	1	1	1	2007	15	15.837	1	0		0	0		0		1									0	0
1235	35	0	1	1	2007	26	28.8792	1	0		1	0		0		1									0	0
1236	41	0	1	1	2007	11	38.1951	1	0		1	0		0		1									0	0
1237	29	0	1	1	2007	10	33.5372	1	0		1	0		0		1									0	0
1238	40	0	1	1	2007	10	14.9054	1	0		1	0		0		1									0	0
1239	26	0	2	2	2008	22	36.6795	1	0		1	0		0		1									0	0
1240	51	1	1	1	2008	20	36.3319	1	0		1	0		0		1									0	0
1241	37	0	1	1	2008	18	18.6318	1	0		0	0		0		1									0	0
1242	40	0	1	1	2008	16	27.9476	1	0		1	0		0		1									0	0
1243	30	0	1	1	2008	16	38.1951	1	0		1	0		0		1									0	0
1244	38	0	2	2	2009	16	37.62	1	1	2	1	0		0		1									0	0
1245	28	0	1	1	2009	16	16.7686	1	0		1	0		0		1									0	0
1246	48	0	1	1	2009	20	29.8108	1	0		0	0		0		1									0	0
1247	43	0	1	1	2009	17	32.6056	1	0		1	0		0		1									0	0
1248	47	0	1	1	2009	12	27.0161	1	0		1	0		0		1									0	0
1249	52	1	1	1	2009	20	34.4688	1	0		1	0		0		1									0	0
1250	27	0	2	2	2009	30	23.5125	1	0		0	0		0		1									0	0
1251	27	0	1	1	2009	13	35.4003	1	0		0	0		0		1									0	0
1252	44	0	1	1	2009	15	33.5372	1	0		1	0		0		1									0	0
1253	32	0	2	2	2010	10	29.1555	1	0		1	0		0		1									0	0
1254	38	0	2	2	2010	15	31.977	0	0		0	0		0		1									0	0
1255	32	0	1	1	2010	12	40.0583	1	0		0	0		0		1									0	0
1256	38	0	1	1	2010	17	31.674	1	0		1	0		0		1									0	0
1257	50	0	1	1	2010	13	31.674	1	0		1	0		0		1									0	0
1258	57	1	2	1	2010	16	20.4949	0	0		0	0		0		1									0	0
1259	39	0	2	1	2010	19	29.8108	0	0		0	0		0		1									0	0
1260	38	0	2	1	2011	16	28.8792	1	0		1	0		0		1									0	0
1261	40	0	2	1	2011	12	20.4949	1	0		1	0		0		1									0	0
1262	38	0	1	1	2011	19	22.3581	1	1	3	1	0		0		1									0	0
1263	44	0	2	1	2011	15	36.3319	1	0		1	0		0		1									0	0
1264	42	0	2	2	2011	12	35.739	1	0		1	0		0		1									0	0
1265	43	0	2	1	2011	13	39.1267	1	0		1	0		0		1									0	0
1266	41	0	2	1	2011	17	35.4003	1	0		1	0		0		1									0	0
1267	43	0	2	1	2012	14	27.0161	1	0		1	0		0		1									0	0
1268	27	0	2	1	2012	16	25.1529	1	0		0	0		0		1									0	0
1269	54	1	2	1	2012	19	38.1951	1	0		1	0		0		1									0	0
1270	26	0	1	1	2012	19	20.4949	1	1	3	0	0		0		1									0	0
1271	45	0	2	1	2013	19	27.0161	1	0		0	0		0		1									0	0
1272	28	0	2	2	2013	14.55	24.453	1	0		0	0		0		2		1	原位腺癌						0	0
1273	43	0	1	1	2013	20	30.7424	1	0		1	0		0		1									0	0
1274	41	0	2	1	2014	16	40.0583	1	0		1	0		0		1									0	0
1275	31	0	2	1	2014	14	37.2635	1	0		1	0		0		1									0	0
1276	45	0	2	2	2014	35	33.858	1	0		1	0		0		1									0	0
1277	33	0	2	1	2014	19	40.0583	1	0		1	0		0		1									0	0
1278	35	0	1	1	2014	11.64	19.5633	1	1	1	1	0		0		2	1			1	0.5	1	0.5	0	0	0
1279	27	0	2	1	2015	10	33.5372	1	0		1	0		0		1									0	0
1280	39	0	2	1	2015	10	37.2635	1	1	1	1	0		0		1									0	0
1281	27	0	1	1	2015	13	15.837	1	1	2	1	0		0		1									0	0
1282	41	0	2	2	2015	9.7	39.501	1	0		1	0		0		2	2			1	8	1	12	1	0	0
1283	44	0	2	2	2015	12	40.4415	1	0		0	0		0		1									0	0
1284	44	0	2	1	2015	15	25.1529	1	0		1	0		0		1									0	0
1285	48	0	2	1	2015	12.61	28.8792	1	1	3	1	0		0		2	1			1	3	1	7	1	0	0
1286	31	0	2	2	2015	10	26.334	1	0		1	0		0		1									0	0
1287	36	0	1	1	2015	17	31.674	1	1	3	0	0		0		1									0	0
1288	41	0	2	1	2015	15	17.7002	1	0		1	0		0		1									0	0
1289	51	1	2	2	2016	21	33.858	1	0		1	0		0		1									0	0
1290	34	0	1	1	2016	11	23.2897	1	0		1	0		0		1									0	0
1291	40	0	2	1	2016	11	25.1529	1	0		0	0		0		1									0	0
1292	34	0	2	1	2016	12	36.3319	0	0		0	0		0		1									0	0
1293	49	0	1	1	2016	20	40.0583	0	0		0	0		0		1									0	0
1294	41	0	2	2	2016	11	41.382	1	0		1	0		0		1									0	0
1295	40	0	2	2	2016	14	15.9885	1	0		1	0		0		1									0	0
1296	40	0	2	1	2017	11	34.4688	1	0		0	0		0		1									0	0
1297	52	1	2	2	2017	15	24.453	1	0		1	0		0		1									0	0
1298	57	1	2	2	2017	30	20.691	1	0		1	0		0		1									0	0
1299	32	0	2	2	2017	21	19.7505	1	0		0	0		0		1									0	0
1300	70	1	2	2	2017	11	34.7985	1	0		1	0		0		1									0	0
1301	43	0	1	1	2017	11	38.1951	1	0		1	0		0		1									0	0
1302	34	0	2	1	2017	13	26.0845	1	0		1	0		0		1									0	0
1303	46	0	2	1	2017	14	16.7686	1	0		1	0		0		1									0	0
1304	49	0	1	1	2017	18	17.7002	1	0		1	0		0		1									0	0
1305	35	0	2	1	2017	19	25.1529	1	0		1	0		0		1									0	0
1306	55	0	2	1	2018	19	24.2213	0	1	2	0	0		0		1									0	0
1307	34	0	2	1	2018	19	41.9215	1	1	2	0	0		0		1									0	0
1308	41	0	2	2	2018	17	20.691	1	0		1	0		0		1									0	0
1309	45	0	1	1	2018	13	40.9899	1	0		1	0		0		1									0	0
1310	40	0	1	1	2018	15	41.9215	0	1	2	0	0		0		1									0	0
1311	33	0	2	2	2018	16	34.7985	1	0		1	0		0		1									0	0
1312	30	0	2	1	2018	19	17.7002	1	0		1	0		0		1									0	0
1313	51	1	2	2	2018	14.55	21.6315	1	1	3	1	0		0		2	1			1	3	1	4	1	0	0
1314	33	0	2	1	2018	22	29.8108	1	1	1	1	0		0		1									0	0
1315	29	0	1	1	2018	18	34.4688	1	0		1	0		0		1									0	0
1316	32	0	2	1	2018	24	13.9738	1	0		1	0		0		1									0	0
1317	53	1	2	2	2018	13	32.9175	1	0		1	0		0		1									0	0
1318	50	1	2	1	2018	19	22.3581	1	1	1	1	0		0		1									0	0
1319	51	1	2	1	2018	12	20.4949	1	0		1	0		0		1									0	0
1320	46	0	2	1	2018	16	26.0845	1	0		1	0		0		1									0	0
1321	28	0	2	2	2018	15	28.215	1	0		1	0		0		1									0	0
1322	58	1	2	2	2019	18.43	28.215	1	1	2	1	0		0		2		2	浸润性腺癌	1	4	1	6	0	0	0
1323	28	0	2	1	2019	19	27.9476	0	0		0	0		0		1									0	0
1324	65	1	1	1	2019	20	32.6056	0	1	2	0	0		0		1									0	0
1325	25	0	1	1	2019	13	37.2635	0	0		0	0		0		1									0	0
1326	38	0	1	1	2000	20	39.1267	1	0		0	0		0		1									0	0
1327	36	0	1	1	2001	14.55	17.7002	1	0		1	0		0		2	1			0		0		0	0	0
1328	34	0	1	1	2002	18	15.837	1	1	2	0	0		0		1									0	0
1329	33	0	1	1	2003	13	27.9476	1	0		0	0		0		1									0	0
1330	36	0	1	1	2004	14	22.3581	1	0		0	0		0		1									0	0
1331	33	0	1	1	2005	10	23.2897	1	0		1	0		0		1									0	0
1332	32	0	1	1	2005	19	38.1951	1	0		1	0		0		1									0	0
1333	32	0	1	1	2005	14.55	28.8792	1	1	3	0	0		0		2	2			1	20	0		0	0	0
1334	29	0	1	1	2005	18	37.2635	1	1	2	1	0		0		1									0	0
1335	34	0	1	1	2005	18	22.3581	1	1	2	0	0		0		1									0	0
1336	38	0	1	1	2006	10	18.6318	1	0		0	0		0		1									0	0
1337	32	0	2	2	2006	10	19.7505	1	0		1	0		0		1									0	0
1338	49	0	1	1	2006	24	20.4949	1	0		0	0		0		1									0	0
1339	41	0	1	1	2006	20	15.837	0	0		0	0		0		1									0	0
1340	33	0	1	1	2006	19	25.1529	1	1	2	0	0		0		1									0	0
1341	42	1	1	1	2007	20	25.1529	1	1	3	1	0		0		1									1	0
1342	40	0	1	1	2007	11	27.0161	1	0		1	0		0		1									0	0
1343	42	0	2	2	2008	17	26.334	1	0		1	0		0		1									0	0
1344	52	1	1	1	2008	11	19.5633	1	0		0	0		0		1									0	0
1345	30	0	1	1	2008	15	27.9476	1	0		0	0		0		1									0	0
1346	25	0	1	1	2008	12	25.1529	1	0		1	0		0		1									0	0
1347	36	0	2	2	2008	18	15.9885	1	0		1	0		0		1									0	0
1348	31	0	1	1	2008	24	23.2897	0	0		0	0		0		1									0	0
1349	45	0	1	1	2008	26	14.9054	1	0		0	0		0		1									0	0
1350	33	0	2	2	2008	15	15.9885	1	0		1	0		0		1									0	0
1351	39	0	1	1	2008	18	40.0583	1	0		1	0		0		1									0	0
1352	36	0	1	1	2009	13	40.9899	1	0		0	0		0		1									1	0
1353	52	1	1	1	2009	12	38.1951	1	0		1	0		0		1									0	0
1354	43	0	2	2	2009	20	40.4415	1	0		1	0		1	HSIL	1									0	0
1355	46	0	1	1	2009	14	24.2213	1	0		0	0		0		1									0	0
1356	42	0	1	1	2009	20	23.2897	1	0		1	0		0		1									0	0
1357	47	0	1	1	2009	20	29.8108	1	0		0	0		0		1									0	0
1358	41	0	1	1	2009	10	32.6056	1	0		1	0		0		1									0	0
1359	43	0	2	1	2010	15	33.5372	1	0		0	0		0		1									0	0
1360	50	0	2	1	2010	26	37.2635	1	0		0	0		0		1									0	0
1361	44	0	2	2	2010	17	15.9885	1	0		1	0		0		1									0	0
1362	32	0	2	2	2010	17.46	16.929	1	0		1	0		0		2		1	原位腺癌						0	0
1363	52	1	2	2	2011	13	21.6315	1	0		1	0		0		1									0	0
1364	29	0	2	1	2011	17	19.5633	1	0		1	0		0		1									0	0
1365	34	0	2	1	2011	12	33.5372	1	1	1	0	0		0		1									0	0
1366	36	0	2	1	2011	13	37.2635	1	0		1	0		0		1									0	0
1367	48	0	2	1	2011	15	37.2635	1	0		1	0		0		1									0	0
1368	41	0	2	2	2011	15	37.62	1	0		1	0		0		1									0	0
1369	32	0	2	1	2012	20	32.6056	1	0		1	0		0		1									0	0
1370	47	0	2	2	2012	19	22.572	1	0		1	0		0		1									0	0
1371	56	1	1	1	2012	14.55	38.1951	1	0		1	0		0		2	2			1	9	0		0	0	0
1372	36	0	1	1	2012	10	39.1267	1	0		1	0		0		1									0	0
1373	33	0	1	1	2012	19	14.9054	1	0		1	0		0		1									0	0
1374	47	0	2	2	2012	25	40.4415	1	0		1	0		0		1									0	0
1375	37	0	2	1	2012	18	22.3581	1	0		1	0		0		1									0	0
1376	24	0	2	1	2013	16.49	23.2897	1	0		1	0		0		2		1	原位腺癌						0	0
1377	38	0	2	2	2013	15	30.096	1	1	1	1	0		0		1									0	0
1378	44	0	2	1	2013	13	38.1951	1	0		1	0		0		1									0	0
1379	31	0	1	1	2013	29	20.4949	1	0		1	0		0		1									0	0
1380	29	0	2	1	2013	12	29.8108	1	1	2	1	0		0		1									0	0
1381	41	0	2	1	2013	19	26.0845	1	1	1	1	0		0		1									0	0
1382	37	0	1	1	2013	32	20.4949	1	0		1	0		0		1									0	0
1383	49	0	2	2	2013	19	37.62	1	0		1	0		0		1									0	0
1384	29	0	2	1	2013	22	19.5633	1	0		1	0		0		1									0	0
1385	37	0	1	1	2013	13	13.9738	1	1	1	0	0		0		1									0	0
1386	27	0	2	1	2013	10	39.1267	1	0		1	0		0		1									0	0
1387	38	0	2	1	2013	20	17.7002	1	0		1	0		0		1									0	0
1388	40	0	2	1	2013	14	18.6318	1	0		1	0		0		1									0	0
1389	38	0	2	1	2014	13	20.4949	0	0		0	0		0		1									0	0
1390	41	0	2	1	2014	18	33.5372	1	0		0	0		0		1									0	0
1391	53	1	2	2	2014	14.55	34.7985	1	1	1	0	0		0		2	1			0		0		0	0	0
1392	36	0	2	2	2014	11	15.9885	1	0		0	0		0		1									0	0
1393	38	0	1	1	2014	12	39.1267	0	0		0	0		0		1									0	0
1394	51	1	2	1	2014	9.7	41.9215	1	0		0	0		0		2		1	原位腺癌						0	0
1395	37	0	2	1	2014	24	28.8792	1	0		1	0		0		1									0	0
1396	39	0	2	2	2014	14	22.572	1	0		0	0		0		1									0	0
1397	32	0	2	1	2015	15	34.4688	1	0		0	0		0		1									0	0
1398	36	0	2	1	2015	19	24.2213	1	1	1	1	0		0		1									0	0
1399	38	0	2	2	2015	26.19	23.5125	1	1	2	1	0		0		2	2			1	6	1	10	1	0	0
1400	47	0	2	1	2015	19	34.4688	1	0		0	0		0		1									0	0
1401	33	0	2	1	2015	18	30.7424	1	0		1	0		0		1									0	0
1402	63	1	2	1	2015	15	18.6318	1	1	2	1	0		0		1									0	0
1403	33	0	2	1	2015	19	35.4003	1	0		1	0		0		1									0	0
1404	29	0	2	1	2015	21	30.7424	1	0		1	0		0		1									0	0
1405	43	0	2	2	2016	21	27.2745	1	0		0	0		0		1									0	0
1406	38	0	2	1	2016	15	21.4265	1	1	3	1	0		0		1									0	0
1407	28	0	1	1	2016	11	26.0845	1	0		0	0		0		1									0	0
1408	42	0	1	1	2016	20	37.2635	1	0		0	0		0		1									0	0
1409	42	0	1	1	2016	12	33.5372	1	0		0	0		0		1									0	0
1410	43	0	2	1	2016	29	16.7686	1	0		1	0		0		1									0	0
1411	45	0	1	1	2016	35	31.674	1	0		0	0		0		1									0	0
1412	50	0	2	2	2016	30	41.382	1	0		1	0		0		1									0	0
1413	31	0	2	1	2016	17	32.6056	1	0		0	0		0		1									0	0
1414	32	0	1	1	2016	11	36.3319	1	0		1	0		0		1									0	0
1415	38	0	2	2	2016	23	21.6315	1	0		1	0		0		1									0	0
1416	45	0	2	1	2016	13	27.0161	1	0		0	0		0		1									0	0
1417	48	0	2	1	2016	12	32.6056	1	0		1	0		0		1									0	0
1418	35	0	2	1	2017	12	20.4949	1	0		1	0		0		1									0	0
1419	33	0	2	1	2017	20	24.2213	0	0		0	0		0		1									0	0
1420	29	0	2	1	2018	10	25.1529	1	0		1	0		0		1									0	0
1421	30	0	1	1	2018	12	40.9899	1	1	2	0	0		0		1									0	0
1422	42	0	2	1	2018	19	28.8792	1	0		0	0		0		1									0	0
1423	30	0	2	1	2018	35	18.6318	1	0		0	0		0		1									0	0
1424	34	0	2	2	2018	21	25.3935	1	0		1	0		0		1									0	0
1425	36	0	2	1	2018	20	26.0845	1	0		1	0		0		1									0	0
1426	27	0	1	1	2018	26	41.9215	1	0		0	0		0		1									0	0
1427	53	1	2	2	2018	15	26.334	1	0		0	0		0		1									0	0
1428	40	0	2	2	2018	18	34.7985	1	1	2	0	0		0		1									0	0
1429	56	1	2	1	2019	13.58	23.2897	1	1	1	0	0		0		2	2			1	6	1	12	1	0	0
1430	22	0	1	1	2003	32	14.9054	1	0		0	0		0		1									0	0
1431	30	0	1	1	2003	13	22.3581	0	0		1	0		0		1									0	0
1432	50	0	2	2	2004	21	15.048	1	1	2	1	0		0		1									0	0
1433	34	0	1	1	2005	16	39.1267	1	0		1	0		0		1									0	0
1434	45	0	1	1	2005	17	27.0161	1	0		0	0		0		1									0	0
1435	43	0	1	1	2005	30	28.8792	1	0		0	0		0		1									0	0
1436	35	0	1	1	2006	19	39.1267	1	1	2	1	0		0		1									0	0
1437	61	1	2	2	2006	19	23.5125	1	1	3	1	0		0		1									0	0
1438	37	0	1	1	2007	15	18.6318	1	1	2	1	0		0		1									0	0
1439	36	0	1	1	2007	18	29.8108	1	0		1	0		0		1									0	0
1440	48	0	2	2	2007	17	36.6795	1	0		1	0		0		1									0	0
1441	40	0	1	1	2007	12.61	18.6318	1	0		1	0		0		2	2			1	5	1	8	0	0	0
1442	32	0	1	1	2008	20	14.9054	1	0		1	0		0		1									0	0
1443	39	0	2	2	2008	16	23.5125	1	0		1	0		0		1									0	0
1444	44	0	1	1	2008	20	28.8792	1	1	1	1	0		0		1									0	0
1445	34	0	1	1	2008	31	16.7686	1	0		1	0		0		1									0	0
1446	40	0	1	1	2009	18	17.7002	1	0		0	0		0		1									0	0
1447	46	0	1	1	2009	17	40.9899	1	0		1	0		0		1									0	0
1448	36	0	1	1	2009	15	20.4949	1	0		1	0		0		1									0	0
1449	45	0	1	1	2009	20	40.9899	1	0		0	0		0		1									0	0
1450	38	0	2	1	2010	15	37.2635	1	0		0	0		0		1									0	0
1451	35	0	2	2	2010	24	21.6315	1	0		1	0		0		1									0	0
1452	40	0	2	1	2010	12	40.0583	1	0		0	0		0		1									0	0
1453	32	0	2	1	2010	17	33.5372	1	0		1	0		0		1									0	0
1454	33	0	2	2	2010	10	22.572	1	0		1	0		0		1									0	0
1455	37	0	2	2	2011	16	19.7505	1	1	1	1	0		0		1									0	0
1456	41	0	2	2	2011	16	24.453	1	0		1	0		0		1									0	0
1457	36	0	1	1	2011	20	23.2897	1	0		1	0		0		1									0	0
1458	54	1	2	2	2011	29.1	29.1555	1	1	2	0	0		0		2	2			1	5	0		1	0	0
1459	26	0	1	1	2011	17	36.3319	1	0		1	0		0		1									0	0
1460	38	0	2	2	2012	17	27.2745	1	1	3	1	0		0		1									0	0
1461	49	0	1	1	2012	14	24.2213	1	0		0	0		0		1									0	0
1462	45	0	1	1	2013	18	24.2213	1	0		1	0		0		1									0	0
1463	38	0	2	1	2013	13	39.1267	1	0		0	0		0		1									0	0
1464	37	0	2	2	2013	34	28.215	1	0		1	0		0		1									0	0
1465	37	0	2	1	2013	13.58	39.1267	1	1	3	1	0		0		2	2			1	2.5	1	10	1	0	0
1466	42	0	1	1	2013	15	15.837	1	0		1	0		0		1									0	0
1467	25	0	1	1	2014	10	27.0161	1	0		1	0		0		1									0	0
1468	47	0	2	1	2014	16	34.4688	1	0		1	0		0		1									0	0
1469	46	0	1	1	2014	12	20.4949	1	0		1	0		0		1									0	0
1470	33	0	2	2	2015	11	21.6315	1	0		1	0		0		1									0	0
1471	30	0	2	2	2015	17	40.4415	1	0		1	0		0		1									0	0
1472	43	0	2	2	2015	27	28.215	1	0		0	0		0		1									0	0
1473	42	0	2	1	2015	16	19.5633	1	1	1	1	0		0		1									0	0
1474	42	0	2	1	2015	15	30.7424	1	1	1	1	0		0		1									0	0
1475	34	0	2	2	2015	18	40.4415	1	0		1	0		0		1									0	0
1476	45	1	2	2	2015	18.43	28.215	1	1	2	1	0		0		2	2			1	5	1	12	0	0	0
1477	60	1	2	1	2015	17	37.2635	1	0		1	0		0		1									0	0
1478	37	0	2	1	2015	12	32.6056	1	1	2	0	0		0		1									0	0
1479	46	0	2	1	2015	19	27.9476	1	0		1	0		0		1									0	0
1480	52	1	2	1	2015	15	33.5372	1	0		1	0		0		1									0	0
1481	36	0	2	2	2015	22	37.62	1	1	2	1	0		0		1									0	0
1482	36	0	2	1	2016	24	29.8108	1	0		1	0		0		1									0	0
1483	32	0	1	1	2016	19	27.0161	1	0		1	0		0		1									0	0
1484	51	1	2	2	2016	18	37.62	1	0		1	0		0		1									0	0
1485	26	0	2	2	2016	15	23.5125	1	0		1	0		0		1									0	0
1486	29	0	2	1	2016	15	15.837	1	0		1	0		0		1									0	0
1487	36	0	2	1	2017	16	13.9738	1	0		1	0		0		1									0	0
1488	41	0	2	2	2017	17	15.048	1	0		0	0		0		1									0	0
1489	37	0	2	1	2017	18	33.5372	1	0		1	0		0		1									0	0
1490	29	0	2	1	2017	15	23.2897	1	0		1	0		0		1									0	0
1491	34	0	2	1	2017	17	40.0583	1	0		1	0		0		1									0	0
1492	43	0	2	1	2017	11	36.3319	1	0		1	0		0		1									0	0
1493	40	0	2	2	2017	12.61	38.5605	1	1	3	0	0		0		2	2			1	6	1	4	1	0	0
1494	40	0	1	1	2017	17	35.4003	1	0		1	0		0		1									0	0
1495	28	0	2	1	2017	23	33.5372	1	0		1	0		0		1									0	0
1496	45	0	2	2	2017	16	29.1555	1	0		1	0		0		1									0	0
1497	39	0	2	1	2017	24	38.1951	1	0		1	0		0		1									0	0
1498	67	1	1	1	2017	15	14.9054	1	0		1	0		0		1									0	0
1499	44	0	2	2	2017	32	37.62	1	0		0	0		0		1									0	0
1500	53	1	2	1	2017	17	32.6056	1	1	1	1	0		0		1									0	0
1501	37	0	2	1	2017	20	22.3581	1	0		1	0		0		1									0	0
1502	35	0	2	1	2018	19	32.6056	1	0		0	0		0		1									1	0
1503	46	0	2	2	2018	10	27.2745	1	0		1	0		0		1									0	0
1504	39	0	2	2	2018	13	41.382	1	0		1	0		0		1									0	0
1505	47	0	2	2	2018	23	31.0365	1	0		1	0		0		1									0	0
1506	80	1	2	1	2018	19	16.7686	0	0		0	0		0		1									0	0
1507	29	0	2	1	2018	19.4	40.9899	1	0		0	0		0		2		1	原位腺癌						0	0
1508	30	0	2	2	2018	10	20.691	1	0		1	0		0		1									0	0
1509	53	1	2	1	2018	16.49	39.1267	1	0		1	0		0		2	2			1	6	1	8	1	0	0
1510	31	0	2	2	2018	20.37	35.739	1	0		0	0		0		2		1	原位腺癌						0	0
1511	42	0	2	2	2018	13	39.501	1	1	1	1	0		0		1									0	0
1512	41	0	1	1	2018	10	40.9899	0	0		0	0		0		1									0	0
1513	39	0	1	1	2018	11	37.2635	1	0		1	0		0		1									0	0
1514	35	0	2	1	2018	23	14.9054	1	0		1	0		0		1									0	0
1515	31	0	2	1	2018	16	39.1267	1	0		1	0		0		1									0	0
1516	48	1	2	1	2018	19	15.837	1	0		0	0		0		1									0	0
1517	43	0	2	2	2018	19	24.453	1	0		1	0		0		1									0	0
1518	48	0	2	1	2018	10.67	15.837	1	1	3	0	0		0		2	2			1	3	1	6	1	0	0
1519	46	0	2	1	2019	18	27.9476	1	0		0	0		0		1									0	0
1520	66	1	2	1	2019	13	37.2635	1	0		1	0		0		1									0	0
1521	30	0	2	2	2019	23	27.2745	1	0		0	0		0		1									0	0
1522	48	0	1	1	2019	13	32.6056	1	0		1	0		0		1									0	0
1523	36	0	2	1	2019	13	27.9476	1	0		0	0		0		1									0	0
1524	30	0	1	1	2002	11	13.9738	1	0		1	0		0		1									0	0
1525	75	1	1	1	2003	16.49	19.5633	1	1	1	0	0		0		2	1			1	3	0		0	0	0
1526	33	0	1	1	2003	14	26.0845	1	1	2	1	0		0		1									0	0
1527	48	0	1	1	2005	20	37.2635	1	1	1	1	0		0		1									0	0
1528	38	0	1	1	2007	17	18.6318	1	0		1	0		0		1									0	0
1529	38	0	1	1	2007	18	25.1529	1	0		1	0		0		1									0	0
1530	31	0	1	1	2007	10	23.2897	1	1	1	1	0		0		1									0	0
1531	43	0	1	1	2007	19	24.2213	1	0		0	0		0		1									0	0
1532	43	1	1	1	2008	16	32.6056	0	0		0	0		0		1									0	0
1533	36	0	1	1	2008	12	40.9899	1	1	2	1	0		0		1									0	0
1534	36	0	1	1	2008	12	25.1529	1	1	3	1	0		0		1									0	0
1535	29	0	2	2	2008	15	14.1075	1	0		1	0		0		1									0	0
1536	44	1	1	1	2010	14	32.6056	1	0		1	0		0		1									0	0
1537	41	0	2	1	2010	25.22	14.9054	1	1	2	1	0		0		2	1			1	3	0		0	0	0
1538	36	0	2	1	2010	13	17.7002	1	0		1	0		0		1									0	0
1539	33	0	2	1	2010	13	22.3581	1	0		1	0		0		1									0	0
1540	46	0	2	2	2011	33	40.4415	1	0		0	0		0		1									0	0
1541	33	0	2	1	2011	12	17.7002	1	0		1	0		0		1									0	0
1542	36	0	2	1	2011	10	23.2897	1	1	3	1	0		0		1									0	0
1543	52	1	2	1	2011	31	13.9738	1	1	1	1	0		0		1									0	0
1544	41	0	2	2	2011	34	30.096	1	0		0	0		0		1									0	0
1545	45	0	1	1	2011	18	32.6056	1	0		1	0		0		1									0	0
1546	37	0	2	2	2011	13	18.81	1	0		0	0		0		1									0	0
1547	50	0	1	1	2011	13	29.8108	1	0		0	0		0		1									0	0
1548	48	0	2	1	2012	17	13.9738	1	0		1	0		0		1									0	0
1549	46	0	1	1	2012	15	27.9476	1	1	3	1	0		0		1									0	0
1550	38	0	2	1	2012	11	38.1951	1	0		1	0		0		1									0	0
1551	30	0	2	2	2012	12	23.5125	1	0		1	0		0		1									0	0
1552	36	0	1	1	2013	11	32.6056	1	0		0	0		0		1									0	0
1553	34	0	1	1	2013	19	13.9738	1	0		0	0		0		1									0	0
1554	43	0	1	1	2013	14	17.7002	1	0		1	0		0		1									0	0
1555	40	0	2	1	2013	16	41.9215	1	1	1	1	0		0		1									0	0
1556	29	0	2	2	2013	15	19.7505	1	0		1	0		0		1									0	0
1557	41	0	2	1	2013	20	35.4003	1	0		0	0		0		1									0	0
1558	31	0	2	1	2014	15	13.9738	1	0		1	0		0		1									0	0
1559	45	0	1	1	2014	15.52	36.3319	1	1	2	0	0		0		2	2			1	8	1	17	0	0	0
1560	47	0	2	1	2014	12	39.1267	1	0		0	0		0		1									0	0
1561	44	0	2	2	2015	12	22.572	1	0		1	0		0		1									0	0
1562	33	0	2	1	2015	19	34.4688	1	0		0	0		0		1									0	0
1563	59	1	2	2	2015	30	27.2745	1	0		1	0		0		1									0	0
1564	26	0	2	1	2015	11	20.4949	0	0		0	0		0		1									0	0
1565	51	1	2	1	2015	11	14.9054	1	0		1	0		0		1									0	0
1566	29	0	2	2	2015	25	26.334	1	0		0	0		0		1									0	0
1567	58	1	2	1	2015	12	19.5633	1	0		0	0		0		1									0	0
1568	41	0	1	1	2015	13	20.4949	1	0		1	0		0		1									0	0
1569	36	0	2	1	2015	18	31.674	1	0		1	0		0		1									0	0
1570	46	0	2	2	2015	17	38.5605	0	0		0	0		0		1									0	0
1571	23	0	2	2	2016	31	29.1555	1	0		0	0		0		1									0	0
1572	43	0	2	2	2016	14	27.2745	1	0		0	0		0		1									0	0
1573	31	0	2	2	2016	15	37.62	1	1	2	0	0		0		1									0	0
1574	42	0	1	1	2016	17	39.1267	0	0		0	0		0		1									0	0
1575	46	0	2	1	2016	18	27.9476	1	0		0	0		0		1									0	0
1576	33	0	2	2	2016	9.7	30.096	1	0		1	0		0		2		1	原位腺癌						0	0
1577	55	0	1	1	2016	13	20.4949	1	1	2	1	0		0		1									0	0
1578	38	0	2	2	2016	20	37.62	1	0		1	0		0		1									0	0
1579	27	0	2	1	2016	35	15.837	1	0		1	0		0		1									0	0
1580	37	0	2	2	2017	15	32.9175	1	0		1	0		0		1									0	0
1581	35	0	2	2	2017	23	22.572	1	0		0	0		0		1									0	0
1582	43	0	2	1	2017	34	38.1951	1	0		0	0		0		1									0	0
1583	53	1	2	2	2017	26.19	17.8695	1	1	3	1	0		0		2	2			1	3.2	1	5.5	0	0	0
1584	37	0	2	2	2017	11	31.977	1	0		1	0		0		1									0	0
1585	40	0	2	1	2017	12	41.9215	1	0		1	0		0		1									0	0
1586	47	0	2	1	2018	16	23.2897	1	1	1	0	0		0		1									0	0
1587	47	0	2	1	2018	15	36.3319	1	0		1	0		0		1									0	0
1588	38	0	2	1	2018	30	13.9738	1	0		1	0		0		1									0	0
1589	34	0	2	2	2018	27	22.572	1	0		1	0		0		1									0	0
1590	34	0	2	2	2018	12	18.81	1	0		1	0		0		1									0	0
1591	37	0	1	1	2018	20	29.8108	1	0		1	0		0		1									0	0
1592	29	0	1	1	2018	11	21.4265	1	0		0	0		0		1									0	0
1593	33	0	2	1	2018	10.67	34.4688	1	1	1	1	0		0		2	2			1	12	1	21	0	0	0
1594	33	0	2	2	2019	10	41.382	1	1	2	1	0		0		1									0	0
1595	52	1	2	1	2019	13	22.3581	1	1	2	0	0		0		1									0	0
1596	49	0	2	2	2019	15	15.048	1	0		1	0		0		1									0	0
1597	32	0	2	1	2019	10	40.9899	1	0		0	0		0		1									0	0
1598	38	0	2	2	2002	19	20.691	1	0		1	0		0		1									0	0
1599	43	0	1	1	2003	11	38.1951	1	0		1	0		0		1									0	0
1600	34	0	1	1	2003	18	20.4949	1	0		1	0		0		1									0	0
1601	51	1	1	1	2004	18	13.9738	1	0		0	0		0		1									0	0
1602	38	0	1	1	2005	15	32.6056	1	0		0	0		0		1									0	0
1603	31	0	1	1	2006	30	39.1267	1	0		0	0		0		1									0	0
1604	43	0	1	1	2006	15	25.1529	1	0		1	0		0		1									0	0
1605	30	0	1	1	2006	12	24.2213	1	0		0	0		0		1									0	0
1606	38	0	1	1	2007	13	14.9054	1	0		1	0		0		1									0	0
1607	32	0	1	1	2007	11	21.4265	1	0		1	0		0		1									0	0
1608	49	0	1	1	2007	15	27.0161	1	0		1	0		0		1									0	0
1609	36	0	1	1	2007	18	29.8108	1	0		0	0		0		1									0	0
1610	39	0	1	1	2007	17	27.0161	1	0		1	0		0		1									0	0
1611	43	0	2	2	2008	12	24.453	1	0		0	0		0		1									0	0
1612	34	0	1	1	2008	17	16.7686	1	0		1	0		0		1									0	0
1613	34	0	1	1	2009	19	36.3319	1	0		0	0		0		1									0	0
1614	36	0	1	1	2009	14	20.4949	1	0		1	0		0		1									0	0
1615	48	0	1	1	2009	10	37.2635	1	0		1	0		0		1									0	0
1616	59	1	2	2	2009	14.55	27.2745	1	1	1	0	0		0		2		1	原位腺癌						0	0
1617	44	0	2	2	2010	15	32.9175	1	0		1	0		0		1									0	0
1618	33	0	2	1	2010	20	39.1267	1	0		1	0		0		1									0	0
1619	36	0	2	2	2010	18	35.739	1	0		1	0		0		1									0	0
1620	46	0	2	1	2010	15	23.2897	1	0		0	0		0		1									0	0
1621	44	0	1	1	2010	15	28.8792	1	0		0	0		0		1									0	0
1622	34	0	2	1	2011	16.49	14.9054	1	1	1	0	0		0		2		2	绒毛管状	1	20	1	4	1	0	0
1623	44	0	2	1	2011	17	17.7002	1	0		0	0		0		1									0	0
1624	44	0	2	2	2011	31	28.215	1	0		1	0		0		1									0	0
1625	31	0	2	1	2011	10	26.0845	0	0		0	0		0		1									0	0
1626	37	0	1	1	2011	13	14.9054	1	0		1	0		0		1									0	0
1627	32	0	2	2	2011	15	41.382	1	0		1	0		0		1									0	0
1628	39	0	2	2	2012	25	29.1555	1	0		0	0		0		1									0	0
1629	47	0	2	1	2012	18	37.2635	1	0		1	0		0		1									0	0
1630	41	0	2	1	2012	13	29.8108	1	0		1	0		0		1									0	0
1631	36	0	1	1	2012	19	33.5372	1	0		1	0		0		1									0	0
1632	33	0	2	1	2012	14	19.5633	1	0		1	0		0		1									0	0
1633	35	0	2	2	2012	17	29.1555	1	0		1	0		0		1									0	0
1634	37	0	1	1	2012	19	33.5372	1	0		0	0		0		1									0	0
1635	37	0	2	2	2012	15	15.048	0	0		0	0		0		1									0	0
1636	51	1	2	1	2012	17	36.3319	1	0		0	0		0		1									0	0
1637	28	0	2	2	2012	18	18.81	0	0		0	0		0		1									0	0
1638	60	1	2	1	2012	11	34.4688	1	1	2	0	0		0		1									0	0
1639	49	0	2	1	2013	10	27.0161	1	0		1	0		0		1									0	0
1640	45	0	2	1	2013	16	39.1267	1	0		1	0		0		1									0	0
1641	32	0	2	1	2013	13	20.4949	1	0		1	0		0		1									0	0
1642	54	1	2	1	2013	17	34.4688	1	0		1	0		0		1									0	0
1643	48	0	1	1	2013	13	34.4688	1	0		1	0		0		1									0	0
1644	35	0	2	2	2013	13	25.3935	0	0		0	0		0		1									0	0
1645	47	0	2	1	2013	30	20.4949	1	0		1	0		0		1									0	0
1646	43	0	2	2	2013	25	31.977	1	0		0	0		0		1									0	0
1647	28	0	2	1	2013	18	39.1267	1	0		1	0		0		1									0	0
1648	44	0	2	1	2013	15	32.6056	1	0		0	0		0		1									0	0
1649	31	0	2	2	2013	10	35.739	1	0		1	0		0		1									0	0
1650	32	0	2	2	2013	32	21.6315	1	0		0	0		0		1									0	0
1651	38	0	2	2	2013	13	18.81	1	0		0	0		0		1									0	0
1652	42	0	2	1	2013	22.31	31.674	1	1	3	1	0		0		2	2			1	4	1	8	0	0	0
1653	41	0	2	1	2014	17	22.3581	1	0		0	0		0		1									0	0
1654	29	0	2	2	2014	16	26.334	1	0		1	0		0		1									0	0
1655	36	0	2	1	2014	20	40.9899	1	0		0	0		0		1									0	0
1656	66	1	1	1	2014	19.4	27.9476	1	1	3	0	0		0		2	2			1	5	1	11	0	0	0
1657	67	1	2	2	2014	18	26.334	0	0		0	0		0		1									0	0
1658	44	0	2	1	2015	24	33.5372	1	0		1	0		0		1									0	0
1659	50	0	2	2	2015	30	32.9175	1	0		1	0		0		1									0	0
1660	45	0	2	1	2015	14	35.4003	1	0		1	0		0		1									0	0
1661	41	0	1	1	2015	20	37.2635	0	0		0	0		0		1									0	0
1662	39	0	2	2	2015	19	40.4415	1	0		1	0		0		1									0	0
1663	52	1	2	1	2015	20	32.6056	1	0		1	0		0		1									0	0
1664	36	0	2	2	2015	15	31.977	1	1	1	1	0		0		1									0	0
1665	45	0	2	2	2015	19	21.6315	1	1	2	0	0		0		1									0	0
1666	50	0	2	1	2016	17	16.7686	1	0		0	0		0		1									0	0
1667	49	0	2	1	2016	13	19.5633	1	0		1	0		0		1									0	0
1668	44	0	2	2	2016	12.61	19.7505	1	1	1	1	0		0		2	2			1	7	0		1	0	0
1669	31	0	2	1	2016	14	30.7424	1	1	1	1	0		0		1									0	0
1670	45	0	2	2	2016	14	23.5125	1	0		1	0		0		1									0	0
1671	34	0	1	1	2016	19	14.9054	1	0		1	0		0		1									0	0
1672	42	0	2	1	2016	26	24.2213	1	0		0	0		0		1									0	0
1673	37	0	2	2	2016	18	22.572	1	0		1	0		0		1									0	0
1674	26	0	2	1	2016	13	40.9899	1	0		1	0		0		1									0	0
1675	48	0	2	2	2017	29	15.048	1	0		1	0		0		1									0	0
1676	48	0	2	2	2017	23.28	26.334	1	1	1	1	0		0		2		2	浸润性腺癌	1	3	1	11	0	0	0
1677	57	1	2	2	2017	16.49	17.8695	1	0		1	0		0		2	1			1	2	1	3	0	0	0
1678	47	0	2	1	2017	10	30.7424	1	0		0	0		0		1									0	0
1679	33	0	2	1	2017	17	40.9899	1	0		1	0		0		1									0	0
1680	49	0	2	1	2017	23	18.6318	1	0		1	0		0		1									0	0
1681	26	0	2	1	2017	20	34.4688	1	0		1	0		0		1									0	0
1682	46	0	2	1	2017	20	15.837	1	0		1	0		0		1									0	0
1683	38	0	1	1	2017	15	28.8792	1	0		1	0		0		1									0	0
1684	28	0	2	2	2017	14	35.739	1	0		1	0		0		1									0	0
1685	42	0	1	1	2017	11.64	24.2213	1	1	1	0	0		0		2	2			1	6	1	13	1	0	0
1686	38	0	2	2	2017	15	19.7505	1	0		0	0		0		1									0	0
1687	44	0	2	1	2017	20	17.7002	1	0		1	0		0		1									0	0
1688	48	0	2	2	2017	18	24.453	1	0		1	0		0		1									0	0
1689	34	0	2	1	2017	18	28.8792	1	0		1	0		0		1									0	0
1690	33	0	2	1	2018	15	21.4265	1	0		1	0		0		1									0	0
1691	31	0	2	1	2018	14	27.9476	1	0		1	0		0		1									0	0
1692	55	1	1	1	2018	14	19.5633	1	0		1	0		0		1									0	0
1693	45	0	1	1	2018	13	36.3319	0	0		0	0		0		1									0	0
1694	67	1	2	1	2018	16	35.4003	1	1	1	1	0		0		1									0	0
1695	38	0	2	1	2019	20	29.8108	1	0		1	0		0		1									0	0
1696	33	0	2	1	2019	15.52	41.9215	1	1	1	0	0		0		2		1	原位腺癌						0	0
1697	30	0	2	2	2019	10	28.215	1	0		1	0		0		1									0	0
1698	44	0	1	1	2019	18	34.4688	1	0		0	0		0		1									0	0
1699	77	1	1	1	2000	17.46	30.7424	1	1	1	1	0		0		2	1			1	2	0		0	0	0
1700	41	0	1	1	2004	13	31.674	1	0		1	0		0		1									0	0
1701	34	0	1	1	2004	18	38.1951	1	0		0	0		0		1									0	0
1702	36	0	1	1	2004	17	41.9215	1	0		0	0		0		1									0	0
1703	45	0	1	1	2005	18	15.837	1	0		0	0		0		1									0	0
1704	36	0	1	1	2005	16	18.6318	1	0		0	0		0		1									0	0
1705	45	0	1	1	2006	12.61	13.9738	1	0		0	0		0		2	1			0		0		0	0	0
1706	47	0	1	1	2006	18	24.2213	1	0		0	0		0		1									0	0
1707	39	0	1	1	2008	12	35.4003	1	0		1	0		0		1									0	0
1708	41	0	1	1	2008	11	36.3319	1	1	2	1	0		0		1									0	0
1709	48	0	1	1	2008	17.46	26.0845	1	1	2	1	0		0		2	2			1	4.5	0		0	0	0
1710	43	0	1	1	2008	15	26.0845	1	0		1	0		0		1									0	0
1711	36	0	2	2	2009	30	26.334	1	0		1	0		0		1									0	0
1712	38	0	2	2	2009	22	25.3935	1	0		1	0		0		1									0	0
1713	45	0	1	1	2009	20	39.1267	1	1	1	1	0		0		1									0	0
1714	42	0	1	1	2009	13	27.9476	1	1	1	1	0		0		1									0	0
1715	32	0	2	2	2009	13	38.5605	1	0		1	0		0		1									0	0
1716	39	0	2	2	2009	12	21.6315	1	1	1	1	0		0		1									0	0
1717	26	0	1	1	2009	15	16.7686	1	0		1	0		0		1									0	0
1718	29	0	2	2	2010	29	41.382	1	0		0	0		0		1									0	0
1719	39	0	2	1	2010	10	18.6318	1	0		1	0		0		1									0	0
1720	45	0	2	2	2010	11	42.3225	1	1	1	1	0		0		1									0	0
1721	41	0	1	1	2010	10	37.2635	1	0		1	0		0		1									0	0
1722	30	0	1	1	2010	14	22.3581	1	0		1	0		0		1									0	0
1723	40	0	2	1	2010	15	13.9738	1	0		1	0		0		1									0	0
1724	44	0	1	1	2010	12	36.3319	1	0		1	0		0		1									0	0
1725	48	0	1	1	2010	14	27.9476	1	0		1	0		0		1									0	0
1726	37	0	2	1	2011	10.67	14.9054	1	1	1	1	0		0		2	1			1	3	1	5	1	0	0
1727	32	0	2	1	2011	10	40.9899	1	0		1	1	VaIN3	0		1									0	0
1728	31	0	1	1	2011	15.52	19.5633	1	1	2	1	0		0		2		2	浸润性腺癌	1	0.5	0		0	0	0
1729	30	0	2	1	2012	25	18.6318	1	0		0	0		0		1									1	0
1730	44	0	2	1	2012	12	33.5372	1	0		0	0		0		1									0	0
1731	32	0	2	1	2012	17	22.3581	1	0		1	0		0		1									0	0
1732	41	0	2	1	2012	10	35.4003	1	0		1	0		0		1									0	0
1733	59	1	2	2	2013	10	32.9175	1	1	2	0	0		0		1									0	0
1734	41	0	2	1	2013	18	30.7424	1	0		1	0		0		1									0	0
1735	31	0	1	1	2013	21	27.9476	1	0		1	0		0		1									0	0
1736	44	0	1	1	2013	13	33.5372	1	0		1	0		0		1									0	0
1737	44	0	1	1	2013	13	33.5372	1	0		1	0		0		1									0	0
1738	46	0	2	1	2013	20	40.9899	1	0		1	0		0		1									0	0
1739	32	0	2	2	2013	27	29.1555	1	0		1	0		0		1									0	0
1740	44	0	1	1	2013	16	23.2897	1	0		1	0		0		1									0	0
1741	39	0	1	1	2013	21	37.2635	1	0		0	0		0		1									0	0
1742	35	0	1	1	2013	18	31.674	1	0		0	0		0		1									0	0
1743	34	0	2	1	2013	31	22.3581	1	0		1	0		0		1									0	0
1744	41	0	2	2	2014	20	34.7985	1	1	1	1	0		0		1									0	0
1745	50	0	2	1	2014	12	27.0161	1	0		1	0		0		1									0	0
1746	38	0	2	1	2014	16	21.4265	1	0		1	0		0		1									0	0
1747	32	0	2	1	2014	19	22.3581	1	0		1	0		0		1									0	0
1748	64	1	2	2	2014	23	23.5125	1	0		0	0		0		1									0	0
1749	48	0	2	1	2014	20	24.2213	1	0		0	0		0		1									0	0
1750	33	0	2	1	2015	12	37.2635	1	0		1	0		0		1									0	0
1751	60	1	2	1	2015	18	30.7424	1	0		1	0		0		1									0	0
1752	37	0	2	1	2015	15	28.8792	1	0		0	0		0		1									0	0
1753	48	0	2	2	2015	14	14.1075	1	0		0	0		0		1									0	0
1754	37	0	2	2	2015	12	23.5125	1	0		1	0		0		1									0	0
1755	24	0	2	1	2015	14	37.2635	1	0		1	0		0		1									0	0
1756	70	1	2	1	2015	14.55	26.0845	1	1	1	1	0		0		2				0		0		0	0	0
1757	57	1	2	2	2015	12	28.215	1	0		1	0		0		1									0	0
1758	46	0	2	2	2015	19	31.0365	1	0		1	0		0		1									0	0
1759	35	0	2	1	2015	20	23.2897	1	0		1	0		0		1									0	0
1760	27	0	2	1	2015	16	29.8108	1	0		1	0		0		1									0	0
1761	41	0	2	2	2015	14	30.096	1	0		0	0		0		1									0	0
1762	31	0	2	2	2016	11	33.858	1	0		1	0		0		1									0	0
1763	33	0	2	1	2016	34	15.837	0	0		0	0		0		1									0	0
1764	44	0	2	2	2016	20	41.382	1	1	1	1	0		0		1									0	0
1765	39	0	2	1	2016	28	20.4949	1	0		1	0		0		1									0	0
1766	35	0	2	2	2016	19	20.691	1	0		1	0		0		1									0	0
1767	38	0	2	1	2016	16	22.3581	1	0		0	0		0		1									0	0
1768	43	0	2	1	2016	18	27.0161	1	0		1	0		0		1									0	0
1769	45	0	1	1	2016	14	21.4265	1	0		1	0		0		1									0	0
1770	35	0	1	1	2016	9.7	25.1529	1	0		1	0		0		2		1	原位腺癌						0	0
1771	43	0	2	2	2017	18	20.691	1	0		1	0		0		1									0	0
1772	44	0	2	2	2017	32	40.4415	1	1	1	1	0		0		1									0	0
1773	28	0	2	1	2017	19	16.7686	1	0		0	0		0		1									0	0
1774	39	0	2	1	2017	17	37.2635	1	0		1	0		0		1									0	0
1775	53	0	2	2	2017	13	30.096	1	1	1	1	0		0		1									0	0
1776	30	0	2	1	2017	11	34.4688	1	0		1	0		0		1									0	0
1777	53	1	2	1	2018	15	26.0845	0	1	2	0	0		0		1									0	0
1778	28	0	2	1	2018	16	28.8792	1	0		1	0		0		1									0	0
1779	67	1	2	2	2018	27	36.6795	1	1	1	1	0		0		1									0	0
1780	27	0	2	1	2018	16	40.9899	1	0		0	0		0		1									0	0
1781	34	0	2	1	2018	18	32.6056	1	0		1	0		0		1									0	0
1782	31	0	2	2	2018	15	28.215	1	0		0	0		0		1									0	0
1783	50	0	2	1	2018	14	18.6318	1	0		1	0		0		1									0	0
1784	45	0	2	2	2018	19	21.6315	1	0		0	0		0		1									0	0
1785	42	0	2	1	2018	12	28.8792	1	0		0	0		0		1									0	0
1786	57	1	2	2	2018	19	42.3225	1	0		1	0		0		1									0	0
1787	30	0	2	1	2018	13	30.7424	0	0		0	0		0		1									0	0
1788	29	0	1	1	2018	14	27.9476	1	0		1	0		0		1									0	0
1789	31	0	2	1	2019	16	40.0583	1	0		1	0		0		1									0	0
1790	38	0	2	2	2019	30	39.501	1	0		1	0		0		1									0	0
1791	48	0	1	1	2019	16	33.5372	1	0		0	0		0		1									0	0
1792	32	0	2	1	2019	19	33.5372	1	0		0	0		0		1									0	0
1793	30	0	2	2	2019	21	21.6315	1	0		1	0		0		1									0	0
1794	29	0	1	1	2005	16	22.3581	1	0		1	0		0		1									0	0
1795	27	0	1	1	2006	20	31.674	1	0		1	0		0		1									0	0
1796	41	0	1	1	2006	31	22.3581	0	0		0	0		0		1									0	0
1797	41	0	1	1	2006	12	20.4949	1	0		1	0		0		1									0	0
1798	26	0	1	1	2007	20	28.8792	1	0		1	0		0		1									0	0
1799	57	1	1	1	2007	18.43	41.9215	1	1	2	0	0		0		2	2			1	8	1	15	0	0	0
1800	41	0	1	1	2007	12	35.4003	1	0		1	0		0		1									0	0
1801	35	0	1	1	2008	19	16.7686	1	0		1	0		0		1									0	0
1802	43	0	1	1	2008	20	17.7002	1	0		1	0		0		1									0	0
1803	33	0	1	1	2008	13	34.4688	1	1	2	1	0		0		1									0	0
1804	45	0	1	1	2008	12	14.9054	1	0		0	0		0		1									0	0
1805	38	0	2	2	2008	13	39.501	0	0		0	0		0		1									0	0
1806	39	0	1	1	2008	17	15.837	1	0		0	0		0		1									0	0
1807	41	0	1	1	2008	15	17.7002	1	0		0	0		0		1									0	0
1808	37	0	1	1	2008	16	19.5633	1	0		1	0		0		1									0	0
1809	39	0	1	1	2008	20	36.3319	1	0		1	0		0		1									0	0
1810	35	0	1	1	2009	20	13.9738	1	0		1	0		0		1									0	0
1811	39	0	1	1	2009	19	29.8108	1	0		0	0		0		1									0	0
1812	40	0	2	2	2010	16.49	18.81	1	1	3	1	0		0		2	2			1	4	0		1	0	0
1813	35	0	1	1	2010	31	21.4265	1	0		1	0		0		1									0	0
1814	42	0	2	1	2010	13	37.2635	1	0		0	0		0		1									0	0
1815	41	0	2	1	2011	14	28.8792	1	1	2	1	0		0		1									1	0
1816	34	0	2	2	2011	17	42.3225	1	0		0	0		0		1									0	0
1817	46	0	2	2	2011	16	32.9175	1	1	1	1	0		0		1									0	0
1818	30	0	2	2	2011	11.64	19.7505	1	0		0	0		0		2		2	浸润性腺癌	1	6	0		0	0	0
1819	36	0	2	1	2011	19	34.4688	1	0		1	0		0		1									0	0
1820	54	1	1	1	2011	29	25.1529	1	0		0	0		0		1									0	0
1821	25	0	2	2	2011	10	36.6795	1	0		1	0		0		1									0	0
1822	46	0	2	2	2011	20	18.81	1	0		1	0		0		1									0	0
1823	36	0	2	2	2011	14	25.3935	1	0		1	0		0		1									0	0
1824	40	0	2	1	2011	22	30.7424	1	0		0	0		0		1									0	0
1825	42	1	2	1	2012	12	41.9215	1	0		1	0		0		1									0	0
1826	39	0	2	1	2012	14	34.4688	1	0		1	0		0		1									0	0
1827	54	1	2	1	2012	17	24.2213	1	0		1	0		0		1									0	0
1828	46	0	2	1	2012	15	14.9054	0	0		0	0		0		1									0	0
1829	38	0	1	1	2013	14	13.9738	1	1	1	1	0		0		1									0	0
1830	43	0	2	1	2013	12	23.2897	1	0		1	0		0		1									0	0
1831	28	0	2	1	2013	13	34.4688	1	0		1	0		0		1									0	0
1832	36	0	2	2	2014	12	30.096	1	0		1	0		0		1									0	0
1833	33	0	2	1	2014	10	34.4688	1	0		1	0		0		1									0	0
1834	36	0	2	1	2014	19	35.4003	1	0		0	0		0		1									0	0
1835	42	0	2	1	2014	12	27.0161	1	0		1	0		0		1									0	0
1836	38	0	1	1	2014	15	14.9054	1	0		1	0		0		1									0	0
1837	30	0	2	1	2015	13	41.9215	1	0		1	0		0		1									0	0
1838	48	1	2	2	2015	17	31.0365	1	0		1	0		0		1									0	0
1839	40	0	2	2	2015	10	15.9885	1	1	3	1	0		0		1									0	0
1840	36	0	2	1	2015	11	24.2213	0	0		0	0		0		1									0	0
1841	34	0	1	1	2015	14	19.5633	1	0		0	0		0		1									0	0
1842	37	0	1	1	2015	26	40.0583	1	0		1	0		0		1									0	0
1843	59	1	2	1	2015	15	28.8792	0	0		0	0		0		1									0	0
1844	34	0	2	1	2015	11	18.6318	1	0		0	0		0		1									0	0
1845	54	1	2	1	2016	20	40.0583	1	0		1	0		0		1									0	0
1846	38	0	2	1	2016	11	19.5633	1	1	2	1	0		0		1									0	0
1847	38	0	2	1	2016	30.07	21.4265	1	0		1	0		0		2		2	浸润性腺癌	1	0.5	1	0.5	0	0	0
1848	42	0	2	2	2017	14	30.096	1	0		1	0		0		1									0	0
1849	37	0	2	2	2017	10	40.4415	1	0		0	0		0		1									0	0
1850	41	0	2	2	2017	26	32.9175	0	0		0	0		0		1									0	0
1851	52	1	2	1	2017	20	17.7002	1	0		1	0		0		1									0	0
1852	33	0	2	1	2017	10	18.6318	1	0		1	0		0		1									0	0
1853	34	0	1	1	2017	16	41.9215	1	0		1	0		0		1									0	0
1854	46	0	2	1	2017	17	20.4949	1	1	2	1	0		0		1									0	0
1855	53	1	2	1	2017	17	25.1529	0	0		0	0		0		1									0	0
1856	40	0	2	1	2017	16	18.6318	1	0		0	0		0		1									0	0
1857	44	0	2	2	2017	15	18.81	1	0		1	0		0		1									0	0
1858	40	0	2	2	2017	17	29.1555	1	0		1	0		0		1									0	0
1859	30	0	2	2	2017	19	15.9885	1	0		0	0		0		1									0	0
1860	56	1	2	1	2017	13	30.7424	0	0		0	0		0		1									0	0
1861	42	0	2	2	2018	16	23.5125	1	0		0	0		0		1									0	0
1862	55	1	2	1	2018	17	33.5372	1	1	1	1	0		0		1									0	0
1863	42	0	2	2	2018	25	41.382	0	0		0	0		0		1									0	0
1864	36	0	1	1	2018	13	23.2897	1	1	1	1	0		0		1									0	0
1865	42	0	2	2	2018	21	31.977	1	0		1	0		0		1									0	0
1866	32	0	2	1	2018	13	22.3581	1	0		1	0		0		1									0	0
1867	40	0	1	1	2018	16	34.4688	1	0		1	0		0		1									0	0
1868	35	0	2	1	2018	12	40.0583	1	1	2	1	0		0		1									0	0
1869	45	0	2	2	2019	21	40.4415	1	0		1	0		0		1									0	0
1870	30	0	1	1	2019	17	35.4003	0	0		0	0		0		1									0	0
1871	32	0	2	2	2019	18	42.3225	0	0		0	0		0		1									0	0
1872	38	0	1	1	2001	18	35.4003	1	0		1	0		0		1									0	0
1873	42	0	1	1	2002	25	35.4003	1	0		0	0		0		1									0	0
1874	37	0	1	1	2003	16	26.0845	1	0		1	0		0		1									0	0
1875	38	0	1	1	2004	19	22.3581	1	0		1	0		0		1									0	0
1876	53	1	1	1	2005	19	35.4003	1	0		1	0		0		1									0	0
1877	45	0	1	1	2005	19	23.2897	1	0		0	0		0		1									0	0
1878	26	0	1	1	2005	16	22.3581	1	0		0	0		0		1									0	0
1879	46	0	1	1	2005	14	33.5372	1	0		0	0		0		1									0	0
1880	43	0	1	1	2006	18	27.0161	1	0		1	0		0		1									0	0
1881	34	0	1	1	2007	19	36.3319	1	0		0	0		0		1									0	0
1882	31	0	1	1	2007	14	33.5372	1	0		1	0		0		1									0	0
1883	38	0	1	1	2008	33	26.0845	1	0		1	0		0		1									0	0
1884	57	1	2	2	2008	32.01	34.7985	1	1	1	0	0		0		2	1			1	3	0		0	0	0
1885	36	0	2	2	2008	20	33.858	1	1	3	1	0		0		1									0	0
1886	43	0	1	1	2008	10	33.5372	1	0		1	0		0		1									0	0
1887	35	0	1	1	2008	12	30.7424	1	1	1	0	0		0		1									0	0
1888	37	0	1	1	2009	19	39.1267	1	0		0	0		0		1									0	0
1889	34	0	1	1	2009	20	17.7002	1	0		0	0		0		1									0	0
1890	48	0	1	1	2009	14	18.6318	1	0		0	0		0		1									0	0
1891	36	0	2	2	2009	14	41.382	1	0		0	0		0		1									0	0
1892	33	0	1	1	2009	19	37.2635	1	0		1	0		0		1									0	0
1893	19	0	1	1	2009	18	31.674	1	0		1	0		0		1									0	0
1894	50	0	2	1	2010	16	41.9215	1	0		1	0		0		1									0	0
1895	57	1	1	1	2010	18	26.0845	1	0		1	0		0		1									0	0
1896	32	0	2	2	2010	10	22.572	1	0		1	0		0		1									0	0
1897	45	0	2	2	2010	15	33.858	1	0		1	0		0		1									0	0
1898	40	0	2	1	2010	17	38.1951	1	0		1	0		0		1									0	0
1899	44	0	2	1	2011	13	18.6318	1	0		1	0		0		1									0	0
1900	26	0	2	1	2011	15	19.5633	1	0		1	0		0		1									0	0
1901	34	0	1	1	2011	20	38.1951	1	0		0	0		0		1									0	0
1902	48	1	2	1	2011	12	38.1951	1	0		0	0		0		1									0	0
1903	47	0	2	2	2011	15	18.81	1	0		0	0		0		1									0	0
1904	41	0	1	1	2012	16	14.9054	1	0		1	0		0		1									0	0
1905	42	0	1	1	2012	20	25.1529	1	0		1	0		0		1									0	0
1906	30	0	2	2	2012	19	19.7505	1	1	2	1	0		0		1									0	0
1907	40	0	2	1	2012	16.49	27.0161	1	0		1	0		0		2	2			1	6	0		1	0	0
1908	44	0	2	1	2012	15	37.2635	1	0		1	0		0		1									0	0
1909	41	0	2	1	2012	20	26.0845	1	0		0	0		0		1									0	0
1910	37	0	2	1	2013	18	40.0583	1	0		0	0		0		1									0	0
1911	29	0	2	2	2013	11	29.1555	1	0		1	0		0		1									0	0
1912	50	0	2	2	2013	30	37.62	1	1	2	1	0		0		1									0	0
1913	41	0	1	1	2013	11	23.2897	1	0		1	0		0		1									0	0
1914	44	1	2	2	2013	16	32.9175	1	0		1	0		0		1									0	0
1915	55	1	1	1	2013	12	40.0583	1	0		0	0		0		1									0	0
1916	52	1	2	1	2014	10	40.9899	1	0		1	0		0		1									0	0
1917	34	0	1	1	2014	10	15.837	1	1	2	1	0		0		1									0	0
1918	41	0	1	1	2014	18	29.8108	1	0		0	0		0		1									0	0
1919	65	1	2	2	2014	18	34.7985	1	0		1	0		0		1									0	0
1920	44	1	2	2	2014	23	29.1555	1	0		1	0		0		1									0	0
1921	46	0	2	2	2014	9.7	40.4415	1	0		0	0		0		2	2			1	5	1	12	0	0	0
1922	26	0	1	1	2014	19	13.9738	1	0		1	0		0		1									0	0
1923	46	0	2	2	2014	16	32.9175	1	0		1	0		0		1									0	0
1924	67	1	2	2	2014	24	30.096	1	1	1	0	0		0		1									0	0
1925	32	0	2	1	2015	14	26.0845	1	0		1	0		0		1									0	0
1926	50	0	2	1	2015	16	25.1529	1	0		0	0		0		1									0	0
1927	62	1	1	1	2015	15	39.1267	1	1	1	1	0		0		1									0	0
1928	35	0	2	2	2015	17	31.977	1	1	2	1	0		0		1									0	0
1929	49	0	2	1	2015	20	27.0161	1	1	2	0	0		0		1									0	0
1930	34	0	2	1	2015	20	27.9476	1	0		1	0		0		1									0	0
1931	53	1	2	1	2016	17	38.1951	1	0		1	0		0		1									0	0
1932	35	0	2	1	2016	10	40.9899	1	0		1	0		0		1									0	0
1933	28	0	2	2	2016	18	41.382	1	0		1	0		0		1									0	0
1934	30	0	2	2	2016	16	27.2745	1	0		1	0		0		1									0	0
1935	35	0	2	1	2016	17	20.4949	1	0		0	0		0		1									0	0
1936	51	1	1	1	2016	11	20.4949	1	0		1	0		0		1									0	0
1937	51	1	2	1	2016	10	36.3319	1	1	1	1	0		0		1									0	0
1938	40	0	1	1	2016	14	33.5372	1	0		1	0		0		1									0	0
1939	37	0	2	1	2016	17	13.9738	1	0		1	0		0		1									0	0
1940	34	0	2	1	2016	12	33.5372	1	0		1	0		0		1									0	0
1941	53	1	1	1	2017	20	32.6056	1	0		1	0		0		1									1	0
1942	49	0	2	1	2017	14	22.3581	1	0		1	0		0		1									0	0
1943	46	0	2	1	2017	12	36.3319	1	1	1	1	0		0		1									0	0
1944	27	0	2	1	2017	12	18.6318	1	0		1	0		0		1									0	0
1945	28	0	1	1	2017	14	39.1267	0	0		0	0		0		1									0	0
1946	60	1	2	2	2017	17	27.2745	1	0		1	0		0		1									0	0
1947	34	0	2	1	2017	34	39.1267	1	0		1	0		0		1									0	0
1948	42	0	2	1	2017	11	13.9738	1	0		1	0		0		1									0	0
1949	49	0	2	2	2017	17	15.9885	1	1	1	1	0		0		1									0	0
1950	35	0	2	2	2017	35	40.4415	0	0		0	0		0		1									0	0
1951	34	0	2	1	2017	13	26.0845	1	1	1	1	0		0		1									0	0
1952	53	1	2	2	2017	11	21.6315	1	0		1	0		0		1									0	0
1953	52	1	2	1	2018	13	29.8108	0	0		0	0		0		1									0	0
1954	59	1	2	1	2018	19	27.0161	1	0		1	0		0		1									0	0
1955	32	0	2	1	2018	15	25.1529	1	0		1	0		0		1									0	0
1956	44	0	2	2	2018	10	41.382	1	0		0	0		0		1									0	0
1957	43	0	2	1	2018	14	32.6056	1	0		1	0		0		1									0	0
1958	35	0	1	1	2018	15	40.9899	1	1	2	1	0		0		1									0	0
1959	41	0	2	1	2018	10	38.1951	1	0		1	0		0		1									0	0
1960	37	0	2	1	2018	15	29.8108	1	0		0	0		0		1									0	0
1961	63	1	2	1	2018	34	13.9738	1	0		1	0		0		1									0	0
1962	54	1	2	2	2018	10	33.858	1	0		1	0		0		1									0	0
1963	50	0	2	2	2019	18	22.572	1	1	1	1	0		0		1									0	0
1964	30	0	1	1	2003	16	14.9054	1	0		0	0		0		1									0	0
1965	33	0	1	1	2003	17	29.8108	1	0		0	0		0		1									0	0
1966	40	0	1	1	2003	11	35.4003	1	0		1	0		0		1									0	0
1967	29	0	1	1	2004	11	35.4003	1	0		0	0		0		1									0	0
1968	40	0	1	1	2004	11	30.7424	1	0		0	0		0		1									0	0
1969	35	0	1	1	2004	17	27.0161	1	0		0	0		0		1									0	0
1970	44	0	1	1	2005	18	34.4688	1	0		1	0		0		1									0	0
1971	57	1	1	1	2005	9.7	27.9476	1	0		1	0		0		2	2			1	2	1	6	1	0	0
1972	50	0	1	1	2005	34	30.7424	1	0		0	0		0		1									0	0
1973	30	0	1	1	2005	17	17.7002	1	0		0	0		0		1									0	0
1974	43	0	1	1	2005	23	16.7686	0	0		0	0		0		1									0	0
1975	40	0	1	1	2006	11	16.7686	1	0		1	0		0		1									0	0
1976	36	0	1	1	2007	28	35.4003	1	0		0	0		0		1									0	0
1977	40	0	1	1	2007	34	41.9215	1	0		1	0		0		1									0	0
1978	50	0	2	2	2008	12	33.858	1	1	1	1	0		0		1									0	0
1979	35	0	1	1	2008	15	24.2213	1	0		1	0		0		1									0	0
1980	32	0	1	1	2008	18	32.6056	1	0		1	0		0		1									0	0
1981	36	0	2	2	2008	18.43	20.691	1	1	1	1	0		0		2	2			1	5	1	12	1	0	0
1982	31	0	1	1	2008	12	36.3319	1	0		0	0		0		1									0	0
1983	30	0	1	1	2008	18	14.9054	1	0		1	0		0		1									0	0
1984	34	0	1	1	2008	26	33.5372	1	0		0	0		0		1									0	0
1985	21	0	1	1	2008	13	29.8108	1	0		0	0		0		1									0	0
1986	47	0	2	2	2008	12	41.382	1	0		0	0		0		1									0	0
1987	34	0	1	1	2008	20	14.9054	1	0		1	0		0		1									0	0
1988	39	0	1	1	2009	17	41.9215	1	0		1	0		0		1									0	0
1989	35	0	1	1	2009	19	20.4949	1	0		1	0		0		1									0	0
1990	39	0	1	1	2009	17	14.9054	1	0		1	0		0		1									0	0
1991	43	0	1	1	2009	18	23.2897	1	1	3	0	0		0		1									0	0
1992	43	0	1	1	2009	10	19.5633	1	0		1	0		0		1									0	0
1993	47	0	2	1	2010	13	32.6056	1	0		1	0		0		1									0	0
1994	33	0	2	1	2010	13	27.9476	1	1	1	1	0		0		1									0	0
1995	29	0	2	2	2011	28	26.334	1	0		1	0		0		1									0	0
1996	47	0	2	2	2011	10	27.2745	1	0		1	0		0		1									0	0
1997	38	0	1	1	2011	12	30.7424	0	0		0	0		0		1									0	0
1998	36	0	2	2	2011	30.07	15.9885	1	0		0	0		0		2		2	浸润性腺癌	1	1.2	1	1.2	0	0	0
1999	43	0	1	1	2011	15	40.0583	1	0		1	0		0		1									0	0
[truncated: 8,087 more rows]
